# Supplementary material for: Differential Globalization of Industry- and Non-Industry–Sponsored Clinical Trials
Source: PLoS One. 2015 Dec 14;10(12):e0145122. doi: 10.1371/journal.pone.0145122 (PMC4681996; doi:10.1371/journal.pone.0145122)
Supplement: S1 Dataset — (CSV) [file pone.0145122.s002.csv]

	sponsor	year	countries
NCT00045968	Industry	2006	United.Kingdom && United.States
NCT00050765	Industry	2006	United.States
NCT00051168	Industry	2006	United.States
NCT00090675	Industry	2006	United.States
NCT00104143	Industry	2007	Bulgaria && Canada && Czech.Republic && Germany && Poland && Russian.Federation && Slovakia && Spain && United.Kingdom
NCT00106054	Industry	2006	United.States
NCT00112060	Industry	2008	Russian.Federation && United.States
NCT00114686	Industry	2006	United.States
NCT00117884	Industry	2006	Canada && United.States
NCT00117936	Industry	2008	United.States
NCT00118495	Industry	2006	United.States
NCT00119665	Industry	2006	United.States
NCT00123266	Industry	2006	Germany && Netherlands
NCT00125411	Industry	2007	United.States
NCT00130169	Industry	2006	United.States
NCT00131365	Industry	2006	United.States
NCT00136604	Industry	2006	Thailand
NCT00139919	Industry	2006	United.States
NCT00141518	Industry	2006	Norway && Sweden
NCT00143039	Industry	2006	United.States
NCT00150800	Industry	2006	Australia && Brazil && Canada && India && Mexico && United.States
NCT00156910	Industry	2006	Canada && United.States
NCT00162123	Industry	2006	Australia && Austria && Belgium && Brazil && Canada && Czech.Republic && Denmark && France && Germany && Israel && Italy && Norway && Peru && Poland && Russian.Federation && South.Africa && Spain && Sweden && Ukraine && United.States
NCT00165802	Industry	2006	United.States
NCT00168064	Industry	2006	United.States
NCT00168428	Industry	2006	Canada && Croatia && Germany && Switzerland && United.Kingdom && United.States
NCT00190918	Industry	2006	United.States
NCT00197275	Industry	2006	Thailand
NCT00202644	Industry	2006	Belgium && Bulgaria && Croatia && France && Hungary && Ireland && Italy && Poland && Portugal && Serbia && Slovenia && Spain
NCT00206791	Industry	2006	France
NCT00207051	Industry	2006	Canada && Netherlands && United.States
NCT00226668	Industry	2006	Canada && United.States
NCT00226811	Industry	2006	China && Hong.Kong && Italy && Japan && Korea..Republic.of && Portugal && Taiwan
NCT00230607	Industry	2006	Austria && United.Kingdom && United.States
NCT00231049	Industry	2006	United.States
NCT00231478	Industry	2007	United.States
NCT00232180	Industry	2006	Argentina && Australia && Belgium && Canada && Czech.Republic && France && Germany && Greece && Hong.Kong && Hungary && India && Ireland && Italy && Korea..Republic.of && Mexico && Netherlands && Poland && Portugal && Russian.Federation && Singapore && Slovakia && South.Africa && Spain && Sweden && Ukraine && United.Arab.Emirates && United.Kingdom && United.States && Venezuela
NCT00239577	Industry	2006	United.States
NCT00242827	Industry	2006	United.States
NCT00243204	Industry	2006	United.States
NCT00243386	Industry	2006	Austria && Czech.Republic && Greece && Hungary && Italy && Poland && Russian.Federation && Slovenia && United.Kingdom && United.States
NCT00243503	Industry	2006	Belgium && Canada && France && Spain && United.States
NCT00243659	Industry	2006	Australia && Austria && Hungary && New.Zealand && Poland && Romania && Sweden && United.States
NCT00243685	Industry	2006	United.States
NCT00244465	Industry	2006	Austria && Belgium && Czech.Republic && Germany && Ireland && Italy && Spain && Switzerland && United.Kingdom
NCT00245505	Industry	2009	Sweden
NCT00245609	Industry	2006	Germany && United.Kingdom
NCT00245622	Industry	2006	United.States
NCT00246571	Industry	2006	Bulgaria && Canada && Czech.Republic && France && Germany && Hungary && Italy && Spain && Turkey && Ukraine && United.Kingdom && United.States
NCT00246610	Industry	2006	Canada && United.States
NCT00246805	Industry	2006	Italy
NCT00247676	Industry	2006	France && Korea..Republic.of && Taiwan
NCT00248092	Industry	2006	United.States
NCT00254254	Industry	2006	United.States
NCT00254293	Industry	2006	United.States
NCT00254566	Industry	2006	China && Malaysia && Philippines && Singapore && Taiwan && Thailand
NCT00255151	Industry	2006	United.States
NCT00255164	Industry	2006	United.States
NCT00255190	Industry	2006	United.States
NCT00255970	Industry	2006	United.States
NCT00255996	Industry	2006	France
NCT00256165	Industry	2006	Germany
NCT00256542	Industry	2006	United.States
NCT00256750	Industry	2006	Argentina && Australia && Austria && Belgium && Brazil && Canada && Czech.Republic && France && Germany && Hungary && India && Israel && Italy && Mexico && Poland && South.Africa && Spain && Sweden && Switzerland && Turkey && United.States
NCT00256997	Industry	2006	Australia && Canada && Ireland && United.Kingdom
NCT00257166	Industry	2006	United.States
NCT00257192	Industry	2006	Colombia && Costa.Rica && India && Malaysia && Peru && Russian.Federation && Singapore && Ukraine && United.States
NCT00257205	Industry	2006	Argentina && Australia && Austria && Belgium && Canada && France && Germany && Greece && Israel && Italy && Mexico && Netherlands && Poland && Russian.Federation && Slovakia && South.Africa && Spain && Sweden && Switzerland && United.Kingdom && United.States
NCT00257608	Industry	2006	Argentina && Australia && Belgium && Brazil && Bulgaria && Hong.Kong && Israel && Italy && Mexico && Philippines && Romania && Singapore && Spain && Taiwan && Thailand && United.Kingdom && United.States
NCT00257920	Industry	2006	United.States
NCT00258193	Industry	2006	United.States
NCT00258765	Industry	2006	Australia
NCT00258856	Industry	2006	United.States
NCT00258882	Industry	2006	United.States
NCT00259337	Industry	2006	India
NCT00260208	Industry	2006	Switzerland && United.States
NCT00261495	Industry	2006	Czech.Republic && Denmark && France && Germany && Norway && Poland && Slovakia && Slovenia && Sweden && Switzerland
NCT00261599	Industry	2006	United.States
NCT00261833	Industry	2006	Australia && Canada && Czech.Republic && Denmark && Estonia && Finland && Germany && Ireland && Poland && Romania && Russian.Federation && Sweden && United.States
NCT00261846	Industry	2006	Argentina && Australia && Austria && Brazil && Canada && Chile && China && Colombia && Finland && Germany && Hong.Kong && Hungary && India && Italy && Korea..Republic.of && Mexico && Netherlands && Norway && Peru && Russian.Federation && Singapore && South.Africa && Spain && Sweden && Taiwan && United.Kingdom && United.States
NCT00261950	Industry	2006	Belgium && Czech.Republic && Hungary && Italy && Macedonia && Poland && Portugal && Spain && Switzerland && Turkey && United.Kingdom && United.States
NCT00262119	Industry	2006	Italy
NCT00262652	Industry	2006	United.States
NCT00264160	Industry	2006	Israel
NCT00264472	Industry	2006	United.States
NCT00264875	Industry	2006	Puerto.Rico && United.States
NCT00265317	Industry	2006	Canada && Hungary && Italy && Netherlands && Poland && Romania && Spain && United.States
NCT00265330	Industry	2006	United.States
NCT00265382	Industry	2006	Colombia && Costa.Rica && India && Malaysia && Peru && Russian.Federation && Singapore && Ukraine && United.States
NCT00265551	Industry	2006	United.States
NCT00266006	Industry	2006	Japan
NCT00266695	Industry	2006	United.States
NCT00267254	Industry	2006	United.States
NCT00267267	Industry	2006	United.States
NCT00267280	Industry	2006	United.States
NCT00267514	Industry	2006	United.Kingdom
NCT00267852	Industry	2006	Italy
NCT00267917	Industry	2006	Germany
NCT00267943	Industry	2006	Denmark && Finland && France && Germany && Hong.Kong && Ireland && Italy && Korea..Republic.of && Malaysia && Netherlands && Norway && South.Africa && Spain && Sweden && Switzerland && Taiwan
NCT00268320	Industry	2006	Austria && Denmark && Germany && Greece && Italy && Japan && Netherlands && Norway && Spain && Switzerland && United.Kingdom && United.States
NCT00268892	Industry	2006	Belgium && Finland && France && Germany && Netherlands && Romania && Russian.Federation && Serbia && United.Kingdom
NCT00268905	Industry	2006	Austria && India && United.States
NCT00268957	Industry	2006	United.States
NCT00269022	Industry	2006	Australia && Canada && Netherlands && United.Kingdom
NCT00269061	Industry	2006	United.States
NCT00269074	Industry	2006	Germany
NCT00269516	Industry	2006	Argentina && Belgium && Bulgaria && Canada && Chile && Colombia && Croatia && Finland && India && Israel && Mexico && New.Zealand && Peru && Romania && Russian.Federation && Serbia && Slovakia && South.Africa && Sweden && Ukraine && United.States
NCT00270634	Industry	2006	Canada && United.States
NCT00271544	Industry	2007	Canada && United.States
NCT00272181	Industry	2006	Canada && United.States
NCT00272285	Industry	2006	Taiwan
NCT00272454	Industry	2006	Korea..Republic.of
NCT00272649	Industry	2006	Canada && United.States
NCT00272662	Industry	2006	Czech.Republic && Poland && United.Kingdom
NCT00272727	Industry	2006	Denmark
NCT00272792	Industry	2006	United.States
NCT00272961	Industry	2006	United.States
NCT00273234	Industry	2006	United.States
NCT00273312	Industry	2006	Hong.Kong && Korea..Republic.of && Taiwan && United.States
NCT00273338	Industry	2006	Canada && Czech.Republic && Germany && Hungary && Puerto.Rico && Romania && Serbia && Slovakia && United.States
NCT00273416	Industry	2006	Norway && United.Kingdom
NCT00273858	Industry	2006	Greece
NCT00273936	Industry	2006	United.States
NCT00274313	Industry	2006	United.States
NCT00274469	Industry	2006	Brazil && Bulgaria && Czech.Republic && France && Italy && Poland && Spain && United.Kingdom && United.States
NCT00274651	Industry	2006	France && Germany && Israel && Thailand && United.States
NCT00275262	Industry	2006	United.States
NCT00275379	Industry	2006	Austria && Germany && United.States
NCT00276042	Industry	2006	Costa.Rica && Israel
NCT00277238	Industry	2006	United.States
NCT00277290	Industry	2006	United.States
NCT00277537	Industry	2006	Australia && New.Zealand && United.Kingdom
NCT00277576	Industry	2006	Hong.Kong && Singapore && Taiwan && Thailand
NCT00277810	Industry	2006	Argentina && Australia && Canada && Finland && France && Italy && Poland && South.Africa && Spain && United.Kingdom && United.States
NCT00277823	Industry	2006	United.States
NCT00277914	Industry	2006	Canada && United.States
NCT00278824	Industry	2006	United.States
NCT00278889	Industry	2006	Austria && Belgium && Canada && Czech.Republic && France && Germany && Italy && Spain && United.Kingdom
NCT00278902	Industry	2006	Canada && United.States
NCT00278915	Industry	2006	France && Germany && Italy && Russian.Federation && United.Kingdom && United.States
NCT00278967	Industry	2006	United.States
NCT00278993	Industry	2006	United.States
NCT00279097	Industry	2006	United.States
NCT00279422	Industry	2006	Australia && Austria && Belgium && Canada && Czech.Republic && France && Germany && Hungary && Israel && Netherlands && Norway && Slovakia && Ukraine && United.States
NCT00279435	Industry	2006	Australia && Austria && Belgium && Canada && Croatia && Czech.Republic && France && Germany && Hungary && Israel && Italy && Netherlands && Norway && Ukraine && United.States
NCT00279825	Industry	2006	United.States
NCT00280059	Industry	2006	Belgium && Bulgaria && China && Colombia && Czech.Republic && Estonia && Finland && France && Germany && Hong.Kong && Hungary && India && Ireland && Italy && Korea..Republic.of && Latvia && Lithuania && Mexico && Netherlands && Norway && Portugal && Romania && Singapore && Slovakia && Spain && Sweden && Taiwan && Thailand && United.Kingdom
NCT00280072	Industry	2006	United.States
NCT00280098	Industry	2006	Czech.Republic
NCT00280371	Industry	2006	United.States
NCT00280384	Industry	2006	Japan
NCT00280397	Industry	2006	Japan
NCT00280410	Industry	2006	Japan
NCT00280423	Industry	2006	Canada && United.States
NCT00280436	Industry	2006	United.States
NCT00280631	Industry	2006	United.States
NCT00280904	Industry	2006	Canada && China && Hong.Kong && India && Singapore && United.States
NCT00280917	Industry	2006	Bulgaria && Israel && Poland && Romania && Serbia && Ukraine && United.States
NCT00280995	Industry	2006	Netherlands && United.States
NCT00281008	Industry	2006	Netherlands && United.States
NCT00281528	Industry	2006	Puerto.Rico && United.States
NCT00281580	Industry	2006	Argentina && Brazil && Mexico && South.Africa && United.States
NCT00281593	Industry	2006	Argentina && Canada && Chile && Mexico && Peru && United.States
NCT00281632	Industry	2006	Australia && Singapore && United.States
NCT00282048	Industry	2006	United.States
NCT00282217	Industry	2006	Spain
NCT00282295	Industry	2006	United.States
NCT00282399	Industry	2006	United.States
NCT00282451	Industry	2006	Egypt && Saudi.Arabia
NCT00282464	Industry	2006	United.States
NCT00282503	Industry	2006	Australia && Austria && Belgium && Canada && France && Germany && Italy && Netherlands && Switzerland && United.Kingdom && United.States
NCT00282555	Industry	2006	Canada
NCT00282581	Industry	2006	United.States
NCT00282672	Industry	2006	United.States
NCT00282724	Industry	2006	Belgium && Canada && Dominican.Republic && France && Germany && Italy && Netherlands && Norway && Sweden
NCT00282919	Industry	2006	Colombia && India
NCT00282932	Industry	2006	Canada && Denmark && Germany && Italy && Korea..Republic.of && Mexico && Norway && Slovakia && South.Africa && Spain && Sweden && Taiwan && Turkey && United.Kingdom && United.States
NCT00282945	Industry	2006	Israel
NCT00282971	Industry	2006	Canada && France && Greece && Portugal && Spain && Sweden && Turkey
NCT00282984	Industry	2006	Argentina && Australia && Brazil && Canada && Czech.Republic && Denmark && France && Germany && Greece && Korea..Republic.of && Mexico && Netherlands && Taiwan && United.Kingdom && United.States
NCT00282997	Industry	2006	United.States
NCT00283010	Industry	2006	United.States
NCT00283049	Industry	2006	United.States
NCT00283361	Industry	2006	United.States
NCT00283426	Industry	2006	Norway
NCT00283738	Industry	2006	United.States
NCT00283790	Industry	2006	United.States
NCT00283842	Industry	2006	United.States
NCT00283933	Industry	2006	Canada && France && United.Kingdom
NCT00283946	Industry	2006	Japan
NCT00283959	Industry	2006	Australia && Brazil
NCT00284141	Industry	2006	Canada && France && United.States
NCT00284258	Industry	2006	Japan
NCT00284908	Industry	2006	United.States
NCT00284947	Industry	2006	Switzerland
NCT00285012	Industry	2006	France && Italy && Spain && United.States
NCT00285207	Industry	2006	United.States
NCT00285259	Industry	2006	United.States
NCT00285376	Industry	2006	United.States
NCT00285402	Industry	2007	Finland && Netherlands && United.Kingdom
NCT00285675	Industry	2006	Canada && United.States
NCT00285701	Industry	2006	Germany
NCT00286065	Industry	2006	Canada
NCT00286078	Industry	2006	United.States
NCT00286169	Industry	2006	Japan
NCT00286286	Industry	2006	United.States
NCT00286429	Industry	2006	Argentina && Australia && Brazil && Chile && Czech.Republic && Germany && Guatemala && Hungary && India && Mexico && Netherlands && New.Zealand && Peru && Poland && South.Africa && United.States
NCT00286442	Industry	2006	Argentina && Australia && Brazil && Chile && Czech.Republic && Germany && Guatemala && Hungary && India && Mexico && Netherlands && New.Zealand && Peru && Poland && South.Africa && United.Kingdom && United.States
NCT00286455	Industry	2006	Argentina && Australia && Brazil && Chile && Czech.Republic && Dominican.Republic && Germany && Guatemala && Hungary && India && Mexico && Netherlands && New.Zealand && Peru && Poland && South.Africa && United.Kingdom && United.States
NCT00286468	Industry	2006	Argentina && Australia && Brazil && Chile && Dominican.Republic && Guatemala && India && Mexico && Netherlands && New.Zealand && Peru && Poland && South.Africa && United.Kingdom && United.States
NCT00286481	Industry	2006	Canada && United.States
NCT00286494	Industry	2006	Argentina && Australia && Brazil && Czech.Republic && Germany && Guatemala && Hungary && India && Mexico && Netherlands && New.Zealand && Peru && South.Africa && United.States
NCT00286780	Industry	2006	United.States
NCT00286793	Industry	2006	United.States
NCT00286845	Industry	2006	United.States
NCT00286858	Industry	2006	France
NCT00286897	Industry	2006	Austria && Belgium && Czech.Republic && Estonia && France && Germany && Hungary && Israel && Italy && Lithuania && Poland && Portugal && Serbia && South.Africa && Spain && Sweden && United.Kingdom
NCT00287066	Industry	2006	United.States
NCT00287092	Industry	2006	Finland && Sweden
NCT00287157	Industry	2006	Israel
NCT00287170	Industry	2006	Israel
NCT00287183	Industry	2006	Canada
NCT00287716	Industry	2006	United.States
NCT00287729	Industry	2006	United.States
NCT00287794	Industry	2006	Japan
NCT00288197	Industry	2006	China
NCT00288223	Industry	2006	Turkey
NCT00288236	Industry	2006	Argentina && Australia && Canada && Chile && France && Germany && Italy && Netherlands && Russian.Federation && South.Africa && United.Kingdom && United.States
NCT00288431	Industry	2006	United.States
NCT00288509	Industry	2006	Russian.Federation && United.States
NCT00288522	Industry	2006	Spain
NCT00288652	Industry	2006	United.States
NCT00288990	Industry	2006	United.States
NCT00289185	Industry	2006	Tanzania
NCT00289198	Industry	2006	Australia && Canada && Estonia && Germany && Latvia && Lithuania && New.Zealand && Russian.Federation && United.States
NCT00289406	Industry	2006	Korea..Republic.of
NCT00289510	Industry	2006	Austria && Germany
NCT00289523	Industry	2006	United.States
NCT00289536	Industry	2006	United.States
NCT00289575	Industry	2006	France
NCT00289614	Industry	2006	United.States
NCT00289627	Industry	2006	Austria && Finland && Italy && Norway && Poland && Russian.Federation && Spain && Sweden && Ukraine && United.States
NCT00289640	Industry	2006	Australia && Belgium && Brazil && Canada && Czech.Republic && France && Germany && Hungary && South.Africa && United.States
NCT00289783	Industry	2006	Australia && Mexico && United.States
NCT00289978	Industry	2006	Australia && Belgium && Canada && Czech.Republic && Finland && France && Germany && Greece && Israel && Lithuania && Netherlands && Poland && Russian.Federation && Slovakia && South.Africa && Sweden && Switzerland && Turkey && United.Kingdom
NCT00289991	Industry	2006	Canada && Czech.Republic && Egypt && France && Greece && Jordan && Portugal && Russian.Federation && Spain && Switzerland && Turkey && United.Kingdom
NCT00290017	Industry	2006	United.States
NCT00290134	Industry	2006	United.States
NCT00290329	Industry	2006	Philippines
NCT00290342	Industry	2006	Korea..Republic.of
NCT00290771	Industry	2006	United.States
NCT00290901	Industry	2006	Puerto.Rico && United.States
NCT00290940	Industry	2006	United.States
NCT00291057	Industry	2006	United.States
NCT00291187	Industry	2006	United.States
NCT00291330	Industry	2006	Argentina && Australia && Austria && Belgium && Brazil && Canada && Czech.Republic && Denmark && France && Germany && Greece && Hungary && India && Israel && Italy && Mexico && Netherlands && New.Zealand && Norway && Portugal && Russian.Federation && Slovakia && South.Africa && Spain && Sweden && Turkey && Ukraine && United.Kingdom && United.States
NCT00291343	Industry	2006	Philippines
NCT00291356	Industry	2006	Germany && United.States
NCT00291525	Industry	2006	Canada && United.States
NCT00291577	Industry	2006	Belgium && Italy && Sweden
NCT00291642	Industry	2006	Canada
NCT00291655	Industry	2006	Belgium && Bulgaria && Finland && France && Poland && Switzerland
NCT00291668	Industry	2006	Japan
NCT00291902	Industry	2006	Denmark && Poland
NCT00291941	Industry	2006	Belgium && Czech.Republic && Hungary
NCT00291954	Industry	2006	Belgium && Czech.Republic && Hungary
NCT00291980	Industry	2006	Belgium && Czech.Republic && Hungary
NCT00292084	Industry	2006	Canada
NCT00292188	Industry	2006	Belgium && Canada && Denmark && Finland && Italy && Netherlands && Portugal && Romania && Sweden && Switzerland && United.Kingdom
NCT00292227	Industry	2006	South.Africa
NCT00292435	Industry	2006	Austria && Czech.Republic && Germany
NCT00292448	Industry	2006	Japan
NCT00292461	Industry	2006	China
NCT00292500	Industry	2006	Germany
NCT00292539	Industry	2006	Germany
NCT00292864	Industry	2006	United.States
NCT00293020	Industry	2006	United.States
NCT00293033	Industry	2006	United.States
NCT00293046	Industry	2006	Austria
NCT00293163	Industry	2006	United.States
NCT00293241	Industry	2006	Netherlands
NCT00293488	Industry	2006	United.States
NCT00293709	Industry	2006	Germany
NCT00293722	Industry	2006	Germany
NCT00293904	Industry	2006	Switzerland
NCT00293917	Industry	2006	Canada && United.States
NCT00294047	Industry	2006	Australia && Canada && Mexico && Netherlands && Peru && Philippines && Portugal && Russian.Federation && Singapore && Thailand && United.Kingdom && United.States
NCT00294112	Industry	2006	United.States
NCT00294320	Industry	2006	France
NCT00294346	Industry	2006	United.States
NCT00294372	Industry	2006	Germany
NCT00294450	Industry	2006	United.States
NCT00294515	Industry	2006	Australia && Belgium && Brazil && Canada && France && Germany && Italy && New.Zealand && Poland && Romania && Spain && United.Kingdom && United.States
NCT00294541	Industry	2006	United.States
NCT00294619	Industry	2006	United.States
NCT00294723	Industry	2006	Mexico && United.States
NCT00294762	Industry	2006	United.Kingdom && United.States
NCT00294788	Industry	2006	Australia
NCT00294866	Industry	2006	United.States
NCT00294996	Industry	2006	Argentina && Canada && Germany && India && Italy && Poland && Portugal && Russian.Federation && Spain && United.Kingdom && United.States
NCT00295022	Industry	2006	Canada
NCT00295061	Industry	2006	United.States
NCT00295165	Industry	2006	Australia && Brazil && Bulgaria && Canada && Israel && New.Zealand && Romania && Russian.Federation && South.Africa && Ukraine && United.States
NCT00295178	Industry	2006	United.States
NCT00295217	Industry	2006	United.States
NCT00295282	Industry	2006	United.States
NCT00295633	Industry	2006	Argentina && Canada && India && Mexico && Peru && Philippines && Puerto.Rico && United.States
NCT00295750	Industry	2006	Canada && Czech.Republic && Germany && Hungary && Mexico && Netherlands && Puerto.Rico && Romania && Russian.Federation && Ukraine && United.Kingdom && United.States
NCT00295763	Industry	2006	Canada && France && Germany && Italy && United.States
NCT00295802	Industry	2006	Canada && United.States
NCT00295815	Industry	2006	Australia && Austria && Belgium && Canada && France && Germany && India && Italy && Mexico && Netherlands && Poland && Spain && United.Kingdom && United.States
NCT00296127	Industry	2006	United.States
NCT00296153	Industry	2006	Denmark
NCT00296218	Industry	2006	Belgium && Canada && France && Germany && Hungary && Italy && Netherlands && Spain && Switzerland && United.Kingdom && United.States
NCT00296257	Industry	2006	Czech.Republic && Germany && Hungary && Netherlands && Poland && United.Kingdom
NCT00296374	Industry	2006	Argentina && Brazil && Bulgaria && Canada && Denmark && France && Hungary && Italy && Mexico && Romania && United.States
NCT00296387	Industry	2006	Belgium && Canada && Estonia && France && Greece && Hungary && Ireland && Italy && Portugal && Spain && Tunisia
NCT00296400	Industry	2006	Brazil && Bulgaria && Canada && Denmark && Germany && Hungary && Italy && Mexico && Romania && South.Africa && United.States
NCT00296517	Industry	2006	Japan
NCT00296790	Industry	2006	United.States
NCT00296816	Industry	2006	United.States
NCT00296829	Industry	2006	Australia && New.Zealand
NCT00296855	Industry	2006	Argentina && Austria && Brazil && Germany && Mexico && Switzerland
NCT00296881	Industry	2006	United.Kingdom
NCT00297089	Industry	2006	Czech.Republic && Greece && Hungary && Netherlands && Slovakia && United.States
NCT00297102	Industry	2006	Australia && Austria && Brazil && France && Germany && Hungary && New.Zealand && Romania && Russian.Federation && United.Kingdom && United.States
NCT00297115	Industry	2006	Canada && Germany && India && Italy && Poland && South.Africa && Spain && United.States
NCT00297167	Industry	2006	United.States
NCT00297180	Industry	2006	United.States
NCT00297232	Industry	2006	Australia && Belgium && Canada && Czech.Republic && Denmark && Finland && France && Germany && Greece && Hungary && Ireland && Israel && Italy && Netherlands && New.Zealand && Poland && Spain && Sweden && Switzerland && Turkey && United.Kingdom
NCT00297401	Industry	2006	Canada
NCT00297518	Industry	2006	Canada
NCT00297531	Industry	2006	Canada
NCT00297648	Industry	2006	Belgium && France && Germany
NCT00297687	Industry	2006	Australia
NCT00297778	Industry	2006	Austria && Finland && France && Germany && Italy && Netherlands && Norway && Romania && Russian.Federation && South.Africa && Spain && Sweden && Ukraine
NCT00297817	Industry	2006	United.States
NCT00297856	Industry	2006	United.States
NCT00297973	Industry	2006	France
NCT00298168	Industry	2006	United.States
NCT00298194	Industry	2006	Australia
NCT00298272	Industry	2006	United.States
NCT00298298	Industry	2006	United.States
NCT00298350	Industry	2006	Puerto.Rico && United.States
NCT00298363	Industry	2006	Canada && France && Germany && Greece && Italy && Poland && Singapore && Spain && Taiwan && Turkey && United.States
NCT00298467	Industry	2006	France && United.States
NCT00298675	Industry	2006	United.States
NCT00298701	Industry	2006	Germany
NCT00298896	Industry	2006	Canada && United.States
NCT00298974	Industry	2006	United.States
NCT00298987	Industry	2006	Canada && United.States
NCT00299000	Industry	2006	France && Portugal && United.States
NCT00299013	Industry	2006	Australia && Belgium && Czech.Republic && Denmark && France && Germany && Hungary && Israel && Italy && Poland && Russian.Federation && South.Africa && Spain && Sweden && United.Kingdom
NCT00299065	Industry	2006	United.States
NCT00299325	Industry	2006	Canada && Denmark && Finland && France && Italy && Spain && Sweden && United.Kingdom && United.States
NCT00299494	Industry	2006	Australia && Belgium && France && Germany && Hong.Kong && Italy && Korea..Republic.of && Netherlands && Poland && Spain && Switzerland && United.Kingdom && United.States
NCT00299546	Industry	2006	Australia && Austria && Canada && Finland && Germany && Netherlands && New.Zealand && Spain && United.Kingdom && United.States
NCT00299806	Industry	2006	Japan
NCT00299819	Industry	2006	Canada && United.States
NCT00299832	Industry	2006	Japan
NCT00299871	Industry	2006	Brazil && Canada && Poland && Romania && Russian.Federation && Ukraine && United.States
NCT00299897	Industry	2006	United.States
NCT00300027	Industry	2006	United.States
NCT00300040	Industry	2006	South.Africa && United.Kingdom
NCT00300053	Industry	2006	United.States
NCT00300079	Industry	2006	United.States
NCT00300131	Industry	2006	Denmark && Netherlands && New.Zealand && Poland
NCT00300196	Industry	2006	Australia && Austria && Czech.Republic && Israel && New.Zealand && Poland && Russian.Federation && Slovakia && South.Africa && Switzerland && United.States
NCT00300274	Industry	2006	Argentina && Australia && Austria && Belgium && Canada && France && Germany && Italy && New.Zealand && Norway && Puerto.Rico && Spain && Taiwan && United.Kingdom && United.States
NCT00300287	Industry	2006	Germany
NCT00300339	Industry	2006	Belgium && Canada && Czech.Republic && Germany && Mexico && Russian.Federation && Sweden && Ukraine && United.States
NCT00300378	Industry	2006	Croatia && Estonia && Finland && France && Latvia && Lithuania && Poland && Romania && Slovakia && South.Africa
NCT00300430	Industry	2006	United.States
NCT00300456	Industry	2006	United.States
NCT00300469	Industry	2006	United.States
NCT00300482	Industry	2006	United.States
NCT00300573	Industry	2006	Puerto.Rico && United.States
NCT00300612	Industry	2006	United.States
NCT00300677	Industry	2007	United.States
NCT00300755	Industry	2006	Canada && United.States
NCT00300781	Industry	2006	Belgium && China && France && India && Mexico && Russian.Federation && United.States
NCT00300885	Industry	2006	Argentina && Australia && Belgium && Brazil && Canada && Chile && France && Germany && Hong.Kong && Hungary && Italy && Korea..Republic.of && Netherlands && Poland && Puerto.Rico && Russian.Federation && Spain && Sweden && Taiwan && United.Kingdom && United.States
NCT00300950	Industry	2006	India && United.States
NCT00301223	Industry	2006	China
NCT00301236	Industry	2006	United.States
NCT00301327	Industry	2006	United.States
NCT00301340	Industry	2006	United.States
NCT00301366	Industry	2006	Poland && United.Kingdom && United.States
NCT00301431	Industry	2006	United.States
NCT00301457	Industry	2006	Netherlands
NCT00301496	Industry	2006	Canada && United.Kingdom && United.States
NCT00301535	Industry	2006	Greece && South.Africa && United.Kingdom
NCT00302016	Industry	2006	Australia && Austria && Belgium && Brazil && Canada && China && Czech.Republic && Denmark && France && Germany && Greece && Hong.Kong && Hungary && Ireland && Italy && Korea..Republic.of && Lebanon && Malaysia && Mexico && Netherlands && Norway && Poland && Russian.Federation && Singapore && Slovakia && South.Africa && Spain && Sweden && Switzerland && Taiwan && Thailand && Turkey && United.Kingd…
NCT00302172	Industry	2006	United.States
NCT00302211	Industry	2006	United.States
NCT00302237	Industry	2006	United.States
NCT00302250	Industry	2006	United.States
NCT00302341	Industry	2006	United.States
NCT00302653	Industry	2006	Brazil
NCT00302770	Industry	2006	Netherlands
NCT00302991	Industry	2006	Spain
NCT00303017	Industry	2006	United.States
NCT00303056	Industry	2006	Austria && Czech.Republic && Germany && Poland && United.States
NCT00303199	Industry	2006	Canada && United.States
NCT00303251	Industry	2006	United.States
NCT00303264	Industry	2006	United.States
NCT00303316	Industry	2006	Argentina
NCT00303459	Industry	2006	Brazil && Denmark && Germany && Greece && Portugal && Saudi.Arabia && Slovakia && Spain && Sweden && United.Kingdom && United.States
NCT00303485	Industry	2006	Puerto.Rico && United.States
NCT00303498	Industry	2006	Canada && United.States
NCT00303524	Industry	2006	Japan
NCT00303550	Industry	2006	United.States
NCT00303563	Industry	2006	Canada && Croatia && Czech.Republic && France && Italy && Mexico && Romania && Serbia && South.Africa && Spain && Taiwan && United.States
NCT00303602	Industry	2006	Canada && Mexico && Netherlands && Puerto.Rico && United.States
NCT00304226	Industry	2006	Germany && Switzerland
NCT00304239	Industry	2006	Germany && United.States
NCT00304265	Industry	2006	Germany
NCT00304512	Industry	2006	Australia && Brazil && Canada && France && United.Kingdom && United.States
NCT00304525	Industry	2006	Switzerland && United.States
NCT00304538	Industry	2006	United.States
NCT00304551	Industry	2006	Japan
NCT00304590	Industry	2006	United.States
NCT00305084	Industry	2006	Italy && Netherlands
NCT00305162	Industry	2006	United.States
NCT00305448	Industry	2006	Japan
NCT00305461	Industry	2006	Argentina
NCT00305487	Industry	2006	United.States
NCT00305526	Industry	2006	Italy && Switzerland
NCT00305565	Industry	2006	United.States
NCT00305903	Industry	2006	United.States
NCT00305929	Industry	2006	Canada
NCT00306163	Industry	2006	Netherlands
NCT00306202	Industry	2006	Austria && Belgium && France && Germany && Italy && Netherlands && United.Kingdom
NCT00306215	Industry	2006	Australia && Austria && Belgium && Brazil && Bulgaria && Canada && Czech.Republic && Denmark && France && Germany && Hungary && Israel && Netherlands && Poland && South.Africa && Sweden && United.Kingdom
NCT00306241	Industry	2006	Hong.Kong
NCT00306254	Industry	2006	Australia && Canada && Chile && Colombia && Czech.Republic && Denmark && France && Italy && Poland && Portugal && Russian.Federation && Slovakia && South.Africa && Spain && United.Kingdom && United.States
NCT00306280	Industry	2006	United.States
NCT00306293	Industry	2006	United.States
NCT00306306	Industry	2006	United.States
NCT00306384	Industry	2006	Argentina && Brazil && Chile && Czech.Republic && Dominican.Republic && Germany && Guatemala && Netherlands && Peru && Poland && South.Africa && United.States
NCT00306488	Industry	2006	United.States
NCT00306592	Industry	2006	Canada && United.States
NCT00306618	Industry	2006	United.States
NCT00306631	Industry	2006	United.States
NCT00306722	Industry	2006	United.States
NCT00306735	Industry	2006	United.States
NCT00306748	Industry	2006	United.States
NCT00306787	Industry	2006	Australia && Canada && Germany && United.States
NCT00306800	Industry	2007	United.States
NCT00306891	Industry	2006	United.Kingdom
NCT00306904	Industry	2006	United.States
NCT00306982	Industry	2006	Australia && Brazil
NCT00307021	Industry	2006	Gabon
NCT00307034	Industry	2006	Denmark && Norway && Slovakia && Sweden
NCT00307047	Industry	2006	United.States
NCT00307489	Industry	2006	France && Germany && Spain && United.States
NCT00307515	Industry	2006	United.States
NCT00307801	Industry	2006	Australia && Czech.Republic && Finland && Germany && Hungary && Netherlands && Poland && Sweden && Ukraine && United.Kingdom
NCT00307827	Industry	2006	Canada && Croatia && Italy && Russian.Federation && Spain && United.States
NCT00307931	Industry	2007	Greece
NCT00308087	Industry	2006	Puerto.Rico && United.States
NCT00308139	Industry	2006	Canada && United.States
NCT00308191	Industry	2006	United.States
NCT00308243	Industry	2006	United.States
NCT00308269	Industry	2006	United.States
NCT00308282	Industry	2006	Romania
NCT00308308	Industry	2006	Argentina && Brazil && Canada && Chile && Mexico && Poland && Russian.Federation && Spain && United.Kingdom && United.States
NCT00308464	Industry	2006	Belgium && Czech.Republic && Denmark && France && Germany && Italy && Netherlands && Poland && Slovakia && Spain && Sweden && United.Kingdom
NCT00308503	Industry	2006	Australia && Canada && United.States
NCT00308581	Industry	2006	Austria && Belgium && Canada && Denmark && France && Germany && Italy && Netherlands && Norway && Spain && Sweden && Switzerland && United.Kingdom && United.States
NCT00308685	Industry	2007	United.States
NCT00308711	Industry	2006	Canada && United.States
NCT00308750	Industry	2006	United.States
NCT00308854	Industry	2006	Germany
NCT00308867	Industry	2006	Germany
NCT00308984	Industry	2006	United.States
NCT00309049	Industry	2006	United.States
NCT00309088	Industry	2006	Japan
NCT00309101	Industry	2006	Japan
NCT00309140	Industry	2006	United.States
NCT00309166	Industry	2006	Finland
NCT00309179	Industry	2006	Canada && United.States
NCT00309244	Industry	2006	Argentina && Brazil && Canada && Chile && Mexico && Poland && Russian.Federation && Spain && United.Kingdom && United.States
NCT00309322	Industry	2006	United.States
NCT00309335	Industry	2006	United.States
NCT00309361	Industry	2006	United.States
NCT00309608	Industry	2006	France && Germany && Slovakia && Sweden && Ukraine && United.Kingdom
NCT00309621	Industry	2006	Canada && Germany && Poland
NCT00309634	Industry	2006	Belgium
NCT00309647	Industry	2006	Germany
NCT00309803	Industry	2006	Germany
NCT00310271	Industry	2006	United.States
NCT00310375	Industry	2006	Argentina && Brazil && Canada && Mexico && United.States
NCT00310388	Industry	2006	Australia && Belgium && France && Germany && Hungary && Israel && Poland && Russian.Federation && South.Africa && Spain && Ukraine && United.Kingdom
NCT00310453	Industry	2006	Spain
NCT00310492	Industry	2006	Germany
NCT00310518	Industry	2006	United.States
NCT00310544	Industry	2006	Argentina && United.States
NCT00310622	Industry	2006	Israel
NCT00310648	Industry	2006	China
NCT00310713	Industry	2006	United.Kingdom
NCT00310752	Industry	2006	Israel
NCT00310830	Industry	2006	France && Netherlands && United.Kingdom && United.States
NCT00310843	Industry	2006	Argentina && Australia && Canada && France && Germany && Netherlands && Spain && Taiwan && Thailand && United.Kingdom && United.States
NCT00310895	Industry	2006	United.States
NCT00311038	Industry	2006	Japan
NCT00311090	Industry	2006	Argentina && Australia && Austria && Belgium && Brazil && Canada && Czech.Republic && Denmark && France && Israel && Italy && Mexico && Netherlands && New.Zealand && Poland && Russian.Federation && South.Africa && Spain && Turkey && United.States
NCT00311155	Industry	2006	Austria && Belgium && France && Germany && Italy && Netherlands && Portugal && Switzerland && United.Kingdom
NCT00311168	Industry	2006	United.States
NCT00311181	Industry	2006	United.States
NCT00311311	Industry	2006	Canada && United.States
NCT00311350	Industry	2006	United.States
NCT00311376	Industry	2006	Australia && Austria && Belgium && Canada && Czech.Republic && France && Germany && New.Zealand && Poland && Russian.Federation && Slovakia && Ukraine && United.Kingdom && United.States
NCT00311402	Industry	2006	Japan
NCT00311454	Industry	2006	Denmark
NCT00311480	Industry	2006	Italy
NCT00311493	Industry	2006	Germany
NCT00311532	Industry	2006	Belgium && France && Germany && Italy
NCT00311662	Industry	2006	Denmark && Hungary && South.Africa && United.Kingdom
NCT00311714	Industry	2007	United.Kingdom
NCT00311740	Industry	2006	Japan
NCT00311753	Industry	2006	Germany && Switzerland
NCT00311779	Industry	2006	United.States
NCT00312013	Industry	2006	Belgium && Canada && Czech.Republic && France && Germany && Hungary && Italy && Netherlands && Poland && Russian.Federation && Slovenia
NCT00312039	Industry	2006	United.States
NCT00312052	Industry	2007	United.States
NCT00312182	Industry	2006	Belgium && Singapore && United.States
NCT00312286	Industry	2006	Canada && Puerto.Rico && United.States
NCT00312338	Industry	2006	United.States
NCT00312351	Industry	2006	United.States
NCT00312377	Industry	2006	Argentina && Austria && Belgium && Brazil && Canada && China && Denmark && France && Germany && Greece && India && Indonesia && Italy && Japan && Korea..Republic.of && Malaysia && Mexico && Netherlands && Portugal && Singapore && Spain && Thailand && Turkey && United.States && Vietnam
NCT00312442	Industry	2006	Canada
NCT00312494	Industry	2006	United.States
NCT00312767	Industry	2006	United.States
NCT00312780	Industry	2006	United.States
NCT00312806	Industry	2006	Argentina && Australia && Austria && Belgium && Brazil && Canada && France && Germany && Hong.Kong && India && Italy && Korea..Republic.of && Malaysia && Mexico && Poland && Portugal && Singapore && South.Africa && Spain && Switzerland && Taiwan && United.Kingdom
NCT00312845	Industry	2006	Argentina && Australia && Belgium && Brazil && Canada && China && Cyprus && Czech.Republic && Finland && France && Germany && Greece && Hungary && India && Israel && Italy && Korea..Republic.of && Mexico && New.Zealand && Poland && Portugal && Puerto.Rico && Romania && Russian.Federation && Slovakia && South.Africa && Spain && Sweden && Thailand && Ukraine && United.Kingdom && United.States
NCT00312975	Industry	2006	Canada && Czech.Republic && Korea..Republic.of && United.Kingdom && United.States
NCT00313001	Industry	2006	United.States
NCT00313144	Industry	2006	United.States
NCT00313170	Industry	2006	Belgium && Canada && Czech.Republic && France && Hungary && Poland && Romania && Turkey
NCT00313183	Industry	2006	United.States
NCT00313196	Industry	2006	France && Netherlands && United.Kingdom && United.States
NCT00313209	Industry	2006	Austria && Belgium && Canada && France && Germany && Italy && Netherlands && South.Africa && Spain && United.Kingdom
NCT00313248	Industry	2006	Canada && United.States
NCT00313300	Industry	2006	Austria && Belgium && Canada && Denmark && France && Germany && Israel && Italy && Poland && Russian.Federation && Spain && Sweden && United.Kingdom && United.States
NCT00313313	Industry	2006	Argentina && Brazil && Hong.Kong && Israel && Korea..Republic.of && Mexico && Peru && Philippines && Puerto.Rico && Singapore && South.Africa && Taiwan && United.States
NCT00313456	Industry	2006	United.States
NCT00313742	Industry	2006	Germany && United.Kingdom
NCT00313781	Industry	2006	Canada && Germany && Spain && Switzerland && United.Kingdom && United.States
NCT00313794	Industry	2006	Canada && United.States
NCT00313820	Industry	2006	Australia && China && Hong.Kong && India && Indonesia && Korea..Republic.of && Malaysia && Pakistan && Philippines && Taiwan && Thailand
NCT00313911	Industry	2006	Mexico && Peru
NCT00313950	Industry	2006	Turkey
NCT00314054	Industry	2006	United.States
NCT00314210	Industry	2006	Australia && Canada && Finland && Germany && Hungary && Indonesia && Korea..Republic.of && Philippines && Russian.Federation && United.Kingdom && United.States
NCT00314249	Industry	2006	United.States
NCT00314275	Industry	2006	United.States
NCT00314782	Industry	2006	Germany && United.Kingdom && United.States
NCT00314795	Industry	2006	France && Germany && United.Kingdom
NCT00314860	Industry	2006	Australia && Austria && Belgium && Denmark && France && Germany && Italy && Netherlands && Norway && Spain && Sweden && United.Kingdom && United.States
NCT00314912	Industry	2006	United.States
NCT00314925	Industry	2006	United.States
NCT00314938	Industry	2006	Belgium && France && Germany && Israel && United.Kingdom
NCT00314951	Industry	2006	Canada && United.States
NCT00314964	Industry	2006	Australia && Canada && France && South.Africa && Spain && United.States
NCT00315003	Industry	2006	Argentina && Brazil && Canada && Chile && Colombia && Costa.Rica && Czech.Republic && Dominican.Republic && Guatemala && Israel && Panama && Peru && United.States
NCT00315042	Industry	2006	Argentina && Chile && Costa.Rica && Panama && United.States
NCT00315055	Industry	2006	Turkey
NCT00315276	Industry	2006	United.States
NCT00315523	Industry	2006	Canada
NCT00315549	Industry	2006	Argentina && Chile && Costa.Rica && United.States
NCT00315705	Industry	2006	United.States
NCT00315757	Industry	2006	Australia && Canada && India && United.States
NCT00316082	Industry	2006	India && Russian.Federation && Taiwan && United.States
NCT00316095	Industry	2006	Czech.Republic && France && Germany && Hong.Kong && Korea..Republic.of && Netherlands && Russian.Federation && Slovakia && South.Africa && Sweden && Taiwan && Ukraine
NCT00316134	Industry	2006	United.States
NCT00316199	Industry	2006	China
NCT00316212	Industry	2006	United.States
NCT00316225	Industry	2006	Denmark && Germany && Spain
NCT00316238	Industry	2006	Japan
NCT00316264	Industry	2006	Australia && Chile && New.Zealand
NCT00316329	Industry	2006	Cameroon && Madagascar && Mali && Senegal
NCT00316459	Industry	2006	United.States
NCT00316511	Industry	2006	United.States
NCT00316524	Industry	2006	Germany
NCT00316537	Industry	2006	United.States
NCT00316550	Industry	2006	United.States
NCT00316589	Industry	2006	Puerto.Rico && United.States
NCT00316602	Industry	2006	Mexico && United.States
NCT00316680	Industry	2006	Dominican.Republic
NCT00316758	Industry	2006	Australia && Bulgaria && Canada && Croatia && Germany && Guatemala && Hungary && Mexico && Poland && United.States
NCT00316992	Industry	2006	United.States
NCT00317044	Industry	2006	Argentina && Bulgaria && Canada && Czech.Republic && France && Germany && Hungary && Italy && Mexico && Poland && Portugal && Slovakia && Switzerland && United.States
NCT00317109	Industry	2006	South.Africa
NCT00317356	Industry	2006	Japan
NCT00317369	Industry	2006	Japan
NCT00317395	Industry	2006	Argentina && Austria && Brazil && Bulgaria && Canada && Chile && Colombia && Croatia && Czech.Republic && Denmark && Estonia && Finland && France && Germany && Greece && Hungary && India && Israel && Italy && Korea..Republic.of && Malaysia && Mexico && Netherlands && Poland && Portugal && Romania && Russian.Federation && Singapore && Slovakia && South.Africa && Spain && Switzerland && Taiwan && T…
NCT00317642	Industry	2006	Canada && France && Germany && Italy && United.States
NCT00317655	Industry	2006	Denmark
NCT00317694	Industry	2006	United.Kingdom && United.States
NCT00317941	Industry	2006	France
NCT00318214	Industry	2006	United.States
NCT00318357	Industry	2006	United.Kingdom
NCT00318370	Industry	2006	Germany && United.States
NCT00318422	Industry	2006	Argentina && Australia && Bulgaria && Croatia && Czech.Republic && Finland && France && Hong.Kong && India && Israel && Italy && Korea..Republic.of && Malaysia && Philippines && Poland && Romania && South.Africa && Switzerland && Taiwan && Thailand && Turkey
NCT00318448	Industry	2006	Canada && United.States
NCT00318461	Industry	2006	Argentina && Australia && Belgium && Bulgaria && Croatia && Denmark && Germany && Hungary && India && Ireland && Italy && Netherlands && New.Zealand && Norway && Romania && Russian.Federation && Slovakia && South.Africa && Spain && Sweden && United.Kingdom
NCT00318500	Industry	2006	Australia && Belgium && Canada && Hong.Kong && South.Africa && United.Kingdom && United.States
NCT00318565	Industry	2006	United.States
NCT00318591	Industry	2006	Canada && United.States
NCT00318643	Industry	2006	United.States
NCT00318786	Industry	2006	Japan
NCT00318799	Industry	2006	Netherlands
NCT00318838	Industry	2006	United.States
NCT00318968	Industry	2006	Denmark
NCT00319046	Industry	2006	Australia && Brazil && Canada && Czech.Republic && France && Germany && Hungary && Italy && Netherlands && Spain && Taiwan && United.Kingdom && United.States
NCT00319098	Industry	2006	Estonia && France && Germany && Netherlands && Russian.Federation && Spain && Sweden
NCT00319111	Industry	2006	Australia && Austria && Belgium && Canada && Czech.Republic && France && Germany && Italy && Netherlands && Poland && Spain && United.Kingdom && United.States
NCT00319163	Industry	2006	United.States
NCT00319228	Industry	2006	United.States
NCT00319254	Industry	2006	Australia && France && Hong.Kong && Malta && Poland && Russian.Federation && Ukraine && United.States
NCT00319475	Industry	2006	Germany
NCT00319501	Industry	2006	United.States
NCT00319553	Industry	2006	United.States
NCT00319605	Industry	2006	Spain
NCT00319670	Industry	2006	United.States
NCT00319709	Industry	2006	Bulgaria && Finland && Romania && Serbia && Slovakia
NCT00319852	Industry	2006	Korea..Republic.of
NCT00319917	Industry	2006	Japan
NCT00319969	Industry	2006	United.States
NCT00320190	Industry	2006	Belgium && Finland && France && Germany && Italy && Norway && Portugal && Russian.Federation && Spain && Sweden && United.Kingdom
NCT00320255	Industry	2006	Canada && United.States
NCT00320268	Industry	2006	United.States
NCT00320346	Industry	2006	Australia
NCT00320372	Industry	2006	United.States
NCT00320463	Industry	2006	Russian.Federation
NCT00320489	Industry	2006	Argentina && Brazil && Canada && France && Greece && Portugal && Puerto.Rico && Romania && Slovakia && Spain && Taiwan && United.States
NCT00320502	Industry	2006	Israel
NCT00320528	Industry	2006	Italy
NCT00320541	Industry	2006	Puerto.Rico && United.States
NCT00320710	Industry	2006	United.States
NCT00320762	Industry	2006	China
NCT00320788	Industry	2006	United.States
NCT00320814	Industry	2006	United.States
NCT00320957	Industry	2006	China
NCT00321087	Industry	2006	Canada
NCT00321308	Industry	2006	Germany && Italy && United.States
NCT00321373	Industry	2006	Finland
NCT00321412	Industry	2006	Austria && Belgium && Canada && Czech.Republic && France && Germany && Hungary && Israel && Netherlands && Poland && United.Kingdom && United.States
NCT00321464	Industry	2006	Argentina && Australia && Austria && Belgium && Brazil && Bulgaria && Canada && Chile && Czech.Republic && Denmark && Estonia && France && Germany && Hungary && India && Israel && Italy && Japan && Latvia && Lithuania && Mexico && Netherlands && Panama && Peru && Poland && Romania && Russian.Federation && Slovakia && South.Africa && Spain && Sweden && Switzerland && Turkey && Ukraine && United.Ki…
NCT00321490	Industry	2006	United.States
NCT00321516	Industry	2006	United.States
NCT00321620	Industry	2006	Argentina && Australia && Austria && Belgium && Brazil && Bulgaria && Canada && Chile && Costa.Rica && Czech.Republic && Denmark && Estonia && Finland && France && Germany && Greece && Hungary && India && Israel && Italy && Latvia && Lithuania && Mexico && Netherlands && New.Zealand && Panama && Peru && Poland && Romania && Russian.Federation && Slovakia && South.Africa && Spain && Sweden && Swit…
NCT00321737	Industry	2006	Australia && Canada && Czech.Republic && Estonia && Latvia && Lithuania && Slovakia && United.States
NCT00321763	Industry	2006	France && Russian.Federation && United.Kingdom
NCT00321815	Industry	2006	United.States
NCT00321854	Industry	2006	Austria && Finland && France && Germany && Italy && Japan && Spain && Sweden && United.Kingdom && United.States
NCT00321958	Industry	2006	United.States
NCT00321984	Industry	2006	United.States
NCT00322036	Industry	2006	Belgium && Canada && Denmark && France && Germany && Italy && Netherlands && Spain && Sweden && Switzerland && United.Kingdom && United.States
NCT00322075	Industry	2006	Czech.Republic
NCT00322218	Industry	2006	Austria && Belgium && Canada && Finland && France && Germany && Hungary && Ireland && Italy && Korea..Republic.of && Poland && Portugal && Singapore && Spain && Sweden && Switzerland && Thailand && United.Kingdom && United.States
NCT00322257	Industry	2006	Canada && United.States
NCT00322270	Industry	2006	United.States
NCT00322283	Industry	2006	United.States
NCT00322335	Industry	2006	Spain
NCT00322348	Industry	2006	Czech.Republic && Russian.Federation && Ukraine
NCT00322374	Industry	2006	France && Italy
NCT00322452	Industry	2006	China && Hong.Kong && Indonesia && Japan && Malaysia && Philippines && Singapore && Taiwan && Thailand
NCT00322478	Industry	2006	United.States
NCT00322517	Industry	2006	Germany && Italy && Netherlands && United.Kingdom && United.States
NCT00322543	Industry	2006	Brazil
NCT00322569	Industry	2006	United.Kingdom
NCT00322595	Industry	2006	Argentina && Bulgaria && Canada && Czech.Republic && Denmark && Finland && France && Germany && Mexico && Norway && Romania && Slovakia && South.Africa && Spain && Sweden
NCT00322608	Industry	2006	United.States
NCT00322621	Industry	2006	Brazil && France && Germany && Italy
NCT00322673	Industry	2006	United.States
NCT00322686	Industry	2006	United.States
NCT00322764	Industry	2006	United.States
NCT00322803	Industry	2006	Germany && Netherlands
NCT00323024	Industry	2006	United.States
NCT00323037	Industry	2006	United.States
NCT00323102	Industry	2006	United.States
NCT00323297	Industry	2006	Australia && Czech.Republic && France && Germany && Greece && Israel && Italy && Taiwan && United.Kingdom && United.States
NCT00323310	Industry	2006	United.States
NCT00323479	Industry	2006	France
NCT00323518	Industry	2006	United.States
NCT00323570	Industry	2006	United.States
NCT00323609	Industry	2006	Canada && United.States
NCT00323661	Industry	2006	Australia && Austria && Brazil && Canada && Czech.Republic && Germany && Hong.Kong && Israel && Slovakia && Spain
NCT00323817	Industry	2006	Belgium
NCT00323895	Industry	2006	France
NCT00324025	Industry	2007	United.States
NCT00324038	Industry	2006	United.Kingdom
NCT00324051	Industry	2006	Brazil && Romania && Turkey
NCT00324077	Industry	2006	United.States
NCT00324116	Industry	2006	France
NCT00324155	Industry	2006	Argentina && Australia && Austria && Belgium && Brazil && Canada && Chile && Czech.Republic && France && Germany && Hungary && Ireland && Israel && Italy && Netherlands && Norway && Poland && Portugal && Russian.Federation && South.Africa && Spain && Switzerland && Ukraine && United.Kingdom && United.States
NCT00324220	Industry	2006	United.States
NCT00324233	Industry	2006	Denmark
NCT00324363	Industry	2006	China && India && Korea..Republic.of && Taiwan
NCT00324532	Industry	2006	Israel
NCT00324649	Industry	2006	Spain
NCT00324727	Industry	2006	United.States
NCT00324961	Industry	2006	China
NCT00324974	Industry	2006	Poland && United.States
NCT00325117	Industry	2006	Japan
NCT00325195	Industry	2006	Canada && Mexico && United.States
NCT00325221	Industry	2006	Austria && Germany && Switzerland
NCT00325234	Industry	2006	Germany && Italy && South.Africa && Spain && Turkey
NCT00325260	Industry	2006	China
NCT00325338	Industry	2006	Canada
NCT00325351	Industry	2006	Canada && United.States
NCT00325364	Industry	2006	Brazil && Germany && Hungary && India && Italy && Mexico && Poland && Portugal && Puerto.Rico && Taiwan && United.States
NCT00325377	Industry	2006	United.States
NCT00325403	Industry	2006	Austria && Belgium && Canada && China && France && India && Israel && Italy && Mexico && Netherlands && Poland && Puerto.Rico && United.States
NCT00325429	Industry	2006	Japan
NCT00325442	Industry	2006	Australia && Austria && Belgium && Canada && France && Germany && Ireland && Israel && Italy && Netherlands && Poland && Spain && United.Kingdom && United.States
NCT00325481	Industry	2006	United.States
NCT00325494	Industry	2006	United.States
NCT00325546	Industry	2006	China && Korea..Republic.of && Taiwan
NCT00325650	Industry	2006	United.States
NCT00325676	Industry	2006	Brazil && Germany && Poland && South.Africa
NCT00325689	Industry	2006	United.States
NCT00325715	Industry	2006	United.States
NCT00325728	Industry	2006	United.States
NCT00325780	Industry	2006	Denmark && Finland && Germany && India && Israel && Italy && Netherlands && Norway && Poland && Russian.Federation && Spain && Sweden && United.Kingdom
NCT00325949	Industry	2006	United.States
NCT00325962	Industry	2006	United.States
NCT00326053	Industry	2006	Canada
NCT00326092	Industry	2006	United.States
NCT00326105	Industry	2006	United.States
NCT00326118	Industry	2006	Australia
NCT00326131	Industry	2006	United.States
NCT00326144	Industry	2006	United.States
NCT00326157	Industry	2006	Italy
NCT00326248	Industry	2006	Canada && France && Germany && Hong.Kong && Hungary && Ireland && Philippines && Thailand && United.Kingdom && United.States
NCT00326274	Industry	2006	United.States
NCT00326326	Industry	2006	United.States
NCT00326339	Industry	2006	Mexico && United.States
NCT00326469	Industry	2006	Spain
NCT00326586	Industry	2006	United.States
NCT00326625	Industry	2006	Belgium && France && Germany && Israel && Italy && United.Kingdom
NCT00326651	Industry	2006	United.States
NCT00326716	Industry	2006	Puerto.Rico && South.Africa && United.States
NCT00326768	Industry	2006	Japan
NCT00326885	Industry	2006	United.States
NCT00326911	Industry	2006	United.States
NCT00326950	Industry	2006	Japan
NCT00326963	Industry	2006	Australia && United.States
NCT00326976	Industry	2006	Austria && Belgium && Czech.Republic && Denmark && Germany && Lithuania && Netherlands && Poland && Romania && Sweden && Switzerland
NCT00327015	Industry	2006	Argentina && Brazil && Germany && Hungary && India && Italy && Mexico && Philippines && Poland && Puerto.Rico && Russian.Federation && Ukraine && United.States
NCT00327145	Industry	2006	Switzerland
NCT00327171	Industry	2006	Australia && Canada && France && Germany && Italy && Netherlands && Portugal && Spain && Sweden && Switzerland && United.States
NCT00327184	Industry	2006	Finland && Italy
NCT00327340	Industry	2006	Canada
NCT00327379	Industry	2006	Canada && Germany && Spain
NCT00327392	Industry	2006	United.States
NCT00327444	Industry	2006	Austria && Belgium && Canada && Hungary && India && Israel && Spain && United.Kingdom && United.States
NCT00327470	Industry	2006	Austria && Belgium && Canada && Czech.Republic && Denmark && Finland && France && Germany && Greece && Italy && Poland && Portugal && Spain && Turkey && United.Kingdom
NCT00327522	Industry	2006	Belgium
NCT00327535	Industry	2006	Australia && Austria && Belgium && Canada && Czech.Republic && Estonia && Finland && France && Germany && Greece && Hong.Kong && Hungary && Italy && Poland && Spain
NCT00327587	Industry	2006	United.States
NCT00327626	Industry	2006	Israel
NCT00327652	Industry	2006	United.States
NCT00327665	Industry	2006	Belgium && Finland && Sweden
NCT00327704	Industry	2006	France
NCT00327717	Industry	2006	China
NCT00327730	Industry	2006	India
NCT00327743	Industry	2006	France && United.States
NCT00327808	Industry	2006	Canada
NCT00327925	Industry	2006	Israel
NCT00328172	Industry	2006	Australia && Canada && Czech.Republic && Russian.Federation && Ukraine && United.States
NCT00328198	Industry	2006	Belgium && Czech.Republic && France && Serbia && United.Kingdom && United.States
NCT00328263	Industry	2006	Canada
NCT00328497	Industry	2006	United.States
NCT00328588	Industry	2006	Czech.Republic && Germany && Netherlands
NCT00328627	Industry	2006	Australia && Brazil && Bulgaria && Chile && Croatia && Estonia && Guatemala && India && Israel && Latvia && Mexico && New.Zealand && Peru && Romania && Russian.Federation && Serbia && South.Africa && Ukraine && United.States
NCT00328653	Industry	2006	France
NCT00328705	Industry	2006	United.States
NCT00328926	Industry	2006	United.States
NCT00329004	Industry	2006	Canada && France && Spain && United.States
NCT00329056	Industry	2006	Australia && New.Zealand
NCT00329082	Industry	2006	United.States
NCT00329108	Industry	2006	Germany && Greece && Italy && Spain && Turkey
NCT00329121	Industry	2006	Australia
NCT00329147	Industry	2006	United.States
NCT00329186	Industry	2006	United.States
NCT00329238	Industry	2006	Argentina && Australia && Austria && Belgium && Brazil && Bulgaria && Canada && China && Czech.Republic && Denmark && Finland && France && Germany && Greece && Hungary && India && Israel && Italy && Mexico && Netherlands && New.Zealand && Norway && Poland && Portugal && Russian.Federation && Slovakia && South.Africa && Spain && Sweden && Turkey && Ukraine && United.Kingdom && United.States
NCT00329264	Industry	2006	United.States
NCT00329303	Industry	2006	France && Germany
NCT00329329	Industry	2006	United.States
NCT00329355	Industry	2006	United.States
NCT00329420	Industry	2006	Japan
NCT00329446	Industry	2006	United.States
NCT00329459	Industry	2006	United.States
NCT00329485	Industry	2006	United.States
NCT00329550	Industry	2006	Japan
NCT00329576	Industry	2006	Belgium && Germany && Switzerland
NCT00329602	Industry	2006	Australia && Czech.Republic && Denmark && Germany && Italy && Norway && Portugal && Spain && Sweden && Switzerland
NCT00329628	Industry	2006	Argentina && Australia && Austria && Belgium && Brazil && Canada && Chile && Colombia && Czech.Republic && Denmark && Finland && France && Germany && Greece && Hungary && Israel && Italy && Lithuania && Mexico && Netherlands && Norway && Poland && Slovakia && South.Africa && Spain && Sweden && Turkey && United.States
NCT00329693	Industry	2006	Spain
NCT00329745	Industry	2007	Singapore
NCT00329849	Industry	2006	Argentina
NCT00329901	Industry	2006	Italy
NCT00329927	Industry	2006	Italy
NCT00329966	Industry	2006	Italy
NCT00330070	Industry	2006	United.States
NCT00330083	Industry	2006	United.States
NCT00330096	Industry	2006	France
NCT00330200	Industry	2006	United.States
NCT00330265	Industry	2006	United.States
NCT00330317	Industry	2006	United.Kingdom
NCT00330369	Industry	2006	Argentina && Brazil && Canada && Denmark && France && Germany && Italy && Spain && Sweden && United.Kingdom && United.States
NCT00330473	Industry	2006	Argentina && Brazil && Canada && Denmark && India && Korea..Republic.of && Mexico && Poland && Puerto.Rico && Russian.Federation && South.Africa && United.States
NCT00330616	Industry	2006	Japan
NCT00330759	Industry	2006	Argentina && Australia && Austria && Belgium && Brazil && Bulgaria && Canada && Chile && Czech.Republic && France && Germany && Greece && Hungary && India && Israel && Italy && Latvia && Lithuania && Mexico && Netherlands && Peru && Poland && Portugal && Romania && Russian.Federation && Slovakia && South.Africa && Spain && Sweden && Switzerland && Ukraine && United.Kingdom && United.States
NCT00330798	Industry	2006	United.States
NCT00330850	Industry	2006	United.States
NCT00330876	Industry	2006	Denmark && Germany && Israel && Netherlands && United.Kingdom
NCT00330915	Industry	2006	Sweden
NCT00330928	Industry	2006	Canada && United.States
NCT00331058	Industry	2006	United.States
NCT00331149	Industry	2006	Bulgaria && Canada && Czech.Republic && France && Hungary && Poland && Romania && Spain && United.Kingdom
NCT00331175	Industry	2006	United.States
NCT00331188	Industry	2006	United.States
NCT00331253	Industry	2007	Brazil
NCT00331292	Industry	2006	United.States
NCT00331500	Industry	2006	United.States
NCT00331604	Industry	2006	Brazil && Denmark && France && Germany && Hong.Kong && Israel && Italy && Singapore && Spain && Taiwan && United.Kingdom
NCT00331721	Industry	2006	Austria && Belgium && Germany
NCT00331838	Industry	2006	Argentina && Bulgaria && Chile && Colombia && Denmark && Finland && Greece && Malaysia && Mexico && Norway && Philippines && Poland && Portugal && Romania && Russian.Federation && Sweden && Taiwan && Thailand && Turkey
NCT00331851	Industry	2006	Argentina && Austria && Brazil && Denmark && Finland && France && India && Italy && Netherlands && Norway && Philippines && Poland && Russian.Federation && Slovakia && South.Africa && Spain && United.Kingdom
NCT00331864	Industry	2006	Switzerland
NCT00331890	Industry	2006	Germany && Portugal && Spain
NCT00331942	Industry	2006	Israel
NCT00331994	Industry	2006	Italy
NCT00332007	Industry	2006	Denmark
NCT00332020	Industry	2006	Australia && Brazil && Canada && China && Colombia && Denmark && Estonia && India && Indonesia && Italy && Korea..Republic.of && Latvia && Lithuania && Mexico && New.Zealand && Norway && Peru && Portugal && South.Africa && Sweden && Taiwan && United.Kingdom && United.States
NCT00332046	Industry	2006	United.States
NCT00332163	Industry	2006	United.States
NCT00332176	Industry	2006	Canada
NCT00332189	Industry	2006	United.States
NCT00332202	Industry	2006	Australia && Belgium && Brazil && Canada && China && Czech.Republic && Denmark && Finland && France && Germany && Greece && Hungary && India && Italy && Japan && Korea..Republic.of && Mexico && Poland && Portugal && Puerto.Rico && Spain && Sweden && Taiwan && United.Kingdom && United.States
NCT00332241	Industry	2006	United.States
NCT00332280	Industry	2006	Bosnia.and.Herzegovina && Germany
NCT00332293	Industry	2006	United.States
NCT00332319	Industry	2006	United.States
NCT00332462	Industry	2006	Germany
NCT00332566	Industry	2006	Argentina && Nicaragua
NCT00332657	Industry	2006	India
NCT00332709	Industry	2006	Germany
NCT00332748	Industry	2006	Netherlands && United.States
NCT00332761	Industry	2006	United.States
NCT00332774	Industry	2006	United.States
NCT00332826	Industry	2006	Argentina && Brazil && Canada && Czech.Republic && Mexico && Poland && Russian.Federation && Spain && Ukraine && United.Kingdom && United.States
NCT00332852	Industry	2006	Germany
NCT00332891	Industry	2006	Bulgaria && Croatia && Czech.Republic && Poland && Serbia
NCT00332917	Industry	2007	Argentina && Belgium && Bulgaria && Canada && Chile && Colombia && Croatia && Finland && India && Israel && Mexico && New.Zealand && Peru && Romania && Russian.Federation && Serbia && Slovakia && South.Africa && Sweden && Ukraine && United.States
NCT00332956	Industry	2006	United.States
NCT00333021	Industry	2006	Japan
NCT00333034	Industry	2006	Austria && Belgium && France && Germany && Hungary && Italy && Netherlands && Poland && Romania && Spain
NCT00333112	Industry	2006	United.States
NCT00333151	Industry	2006	Canada && United.States
NCT00333229	Industry	2006	Germany
NCT00333307	Industry	2006	United.States
NCT00333372	Industry	2006	Japan
NCT00333411	Industry	2006	Belgium && Canada && Denmark && Finland && France && Germany && Netherlands && Spain && Sweden && United.Kingdom
NCT00333450	Industry	2006	Germany
NCT00333463	Industry	2006	United.States
NCT00333476	Industry	2006	United.States
NCT00333502	Industry	2006	United.States
NCT00333515	Industry	2007	United.States
NCT00333528	Industry	2007	United.States
NCT00333567	Industry	2006	Germany
NCT00333775	Industry	2006	Australia && Austria && Belgium && Brazil && Canada && China && France && Germany && Italy && Korea..Republic.of && Lithuania && Mexico && Netherlands && Panama && Poland && Portugal && Romania && South.Africa && Spain && Sweden && Switzerland && Taiwan && Thailand && United.Kingdom
NCT00333788	Industry	2006	Austria && Belgium && Canada && France && Germany && Italy && Netherlands && Spain && Sweden && Switzerland && United.Kingdom && United.States
NCT00333814	Industry	2006	Australia && Austria && Brazil && Canada && Czech.Republic && France && Germany && Greece && India && Israel && Korea..Republic.of && Poland && Portugal && South.Africa && Spain && Switzerland && United.Kingdom && United.States
NCT00333866	Industry	2006	Australia && Canada && Denmark && France && Germany && India && Italy && Korea..Republic.of && Mexico && Netherlands && Portugal && Spain && Sweden && Switzerland && United.Kingdom && Venezuela
NCT00333918	Industry	2006	United.States
NCT00333996	Industry	2006	United.States
NCT00334061	Industry	2006	United.States
NCT00334139	Industry	2006	Germany
NCT00334152	Industry	2006	Belgium && Canada && Czech.Republic && Germany && Hong.Kong && Pakistan && Philippines && Russian.Federation && Spain && Thailand && United.States
NCT00334282	Industry	2006	Argentina && Australia && Austria && Brazil && Chile && China && Czech.Republic && Estonia && Greece && Hong.Kong && India && Italy && Korea..Republic.of && Latvia && Lithuania && New.Zealand && Pakistan && Poland && Russian.Federation && Slovakia && Tunisia && Ukraine && United.Kingdom
NCT00334334	Industry	2006	Germany && Poland && Spain
NCT00334451	Industry	2006	United.States
NCT00334581	Industry	2006	China
NCT00334607	Industry	2006	United.States
NCT00334659	Industry	2006	United.States
NCT00334685	Industry	2006	Austria && Canada && Czech.Republic && Germany && Italy && Latvia && Netherlands && Norway && Poland && Russian.Federation && Spain && Sweden && Switzerland && Ukraine && United.Kingdom && United.States
NCT00334750	Industry	2007	Canada
NCT00334802	Industry	2006	Japan
NCT00334828	Industry	2006	Argentina && Australia && Austria && Belgium && Brazil && Canada && Chile && Czech.Republic && France && Germany && Hong.Kong && Israel && Italy && Japan && Korea..Republic.of && Netherlands && Poland && Portugal && South.Africa && Spain && Switzerland && Taiwan && United.Kingdom && United.States
NCT00334880	Industry	2006	United.States
NCT00334958	Industry	2006	United.States
NCT00335101	Industry	2006	Germany && United.States
NCT00335153	Industry	2008	Australia && Canada && Czech.Republic && Finland && Germany && Israel && Italy && Netherlands && New.Zealand && Poland && Portugal && Russian.Federation && Spain && Thailand && United.Kingdom && United.States
NCT00335166	Industry	2006	Australia && Czech.Republic && Estonia && France && Germany && India && Italy && Lithuania && Malaysia && Netherlands && Poland && Portugal && South.Africa && Spain && Taiwan && Thailand && United.Kingdom && United.States
NCT00335244	Industry	2006	United.States
NCT00335296	Industry	2006	Belgium && France && Germany
NCT00335335	Industry	2006	United.States
NCT00335361	Industry	2006	United.States
NCT00335374	Industry	2007	Australia && Czech.Republic && Estonia && Germany && India && Italy && Lithuania && Malaysia && Netherlands && Poland && Portugal && South.Africa && Taiwan && Thailand && United.States
NCT00335452	Industry	2006	Argentina && Australia && Austria && Belgium && Brazil && Bulgaria && Canada && Chile && China && Croatia && Czech.Republic && Estonia && Finland && France && Germany && Greece && India && Ireland && Israel && Italy && Korea..Republic.of && Latvia && Lithuania && Malaysia && Mexico && Netherlands && Poland && Romania && Russian.Federation && Singapore && Slovakia && South.Africa && Spain && Swede…
NCT00335647	Industry	2006	United.States
NCT00335660	Industry	2006	Netherlands && United.Kingdom
NCT00335673	Industry	2006	Egypt
NCT00335712	Industry	2006	Japan
NCT00335881	Industry	2006	Germany
NCT00335933	Industry	2006	United.States
NCT00335985	Industry	2006	Japan
NCT00336219	Industry	2006	Australia && Austria && Germany && Hungary
NCT00336453	Industry	2006	United.States
NCT00336479	Industry	2006	Puerto.Rico && United.States
NCT00336492	Industry	2006	Belgium && Canada && Denmark && Netherlands && United.States
NCT00336544	Industry	2006	United.States
NCT00336557	Industry	2006	United.States
NCT00336661	Industry	2006	China
NCT00336713	Industry	2006	United.States
NCT00336765	Industry	2006	United.States
NCT00336921	Industry	2006	China
NCT00337103	Industry	2006	Argentina && Australia && Belgium && Brazil && Bulgaria && Canada && Czech.Republic && France && Germany && Greece && Hungary && Israel && Italy && Mexico && Poland && Romania && Russian.Federation && Singapore && South.Africa && Spain && Taiwan && Ukraine && United.States
NCT00337155	Industry	2006	United.Kingdom
NCT00337285	Industry	2006	United.States
NCT00337389	Industry	2006	Serbia && United.States
NCT00337467	Industry	2006	Spain
NCT00337558	Industry	2006	Australia && Belgium && Czech.Republic && France && Hungary && Italy && Netherlands && Poland && Russian.Federation && Spain && Turkey
NCT00337571	Industry	2006	United.States
NCT00337636	Industry	2006	United.States
NCT00337662	Industry	2006	Argentina && Russian.Federation && United.States
NCT00337701	Industry	2006	Puerto.Rico && United.States
NCT00337818	Industry	2006	Estonia
NCT00337922	Industry	2006	Japan
NCT00338026	Industry	2006	Canada
NCT00338052	Industry	2006	United.States
NCT00338130	Industry	2006	Argentina && Australia && Austria && Brazil && Canada && Denmark && France && Switzerland && United.Kingdom && United.States
NCT00338182	Industry	2006	United.States
NCT00338247	Industry	2006	Belgium && Canada && Portugal && Thailand
NCT00338273	Industry	2006	India && United.States
NCT00338286	Industry	2006	Argentina && Australia && Brazil && Bulgaria && Chile && Colombia && Ecuador && Georgia && Hong.Kong && India && Indonesia && Macedonia && Malaysia && Mexico && Philippines && Poland && Romania && Russian.Federation && South.Africa && Taiwan && Ukraine && United.States
NCT00338351	Industry	2006	Chile
NCT00338507	Industry	2006	United.States
NCT00338585	Industry	2006	United.States
NCT00338650	Industry	2006	United.States
NCT00338884	Industry	2006	Argentina && Australia && Brazil && Korea..Republic.of && Mexico && Taiwan
NCT00338897	Industry	2006	Argentina && Bulgaria && Chile && Colombia && Czech.Republic && Denmark && Finland && Mexico && Norway && Poland && Romania && Russian.Federation && Sweden && Turkey
NCT00338923	Industry	2006	Israel
NCT00339014	Industry	2006	United.States
NCT00339144	Industry	2007	Japan
NCT00339872	Industry	2006	United.States
NCT00340080	Industry	2006	Australia && Austria && Belgium && France && Germany && Ireland && Israel && Italy && Latvia && Netherlands && Norway && Poland && Portugal && Romania && Russian.Federation && Slovenia && Spain && Switzerland && United.Kingdom
NCT00340327	Industry	2006	United.States
NCT00340704	Industry	2006	Belgium && Brazil && Canada && Germany && India && Italy && Korea..Republic.of && Mexico && Philippines && Russian.Federation && South.Africa && Spain && Ukraine && United.States
NCT00340834	Industry	2006	Argentina && Australia && Austria && Belgium && Brazil && Canada && Egypt && France && Germany && Greece && Hungary && Italy && Korea..Republic.of && Portugal && Spain && Switzerland && United.Kingdom && United.States
NCT00342940	Industry	2006	United.Kingdom
NCT00343148	Industry	2006	United.States
NCT00343161	Industry	2006	Germany
NCT00343187	Industry	2006	United.States
NCT00343200	Industry	2006	United.States
NCT00343239	Industry	2006	Turkey
NCT00343252	Industry	2006	Argentina && Australia && Belgium && Brazil && Canada && France && Germany && Italy && Mexico && Puerto.Rico && Spain && Sweden && United.States
NCT00343291	Industry	2006	United.States
NCT00343343	Industry	2006	Denmark
NCT00343421	Industry	2006	France && Poland
NCT00343460	Industry	2006	United.States
NCT00343486	Industry	2006	Argentina && Australia && Finland && France && Germany && Korea..Republic.of && Latvia && Netherlands && New.Zealand && Poland && Slovenia && South.Africa && Spain && Taiwan
NCT00343525	Industry	2006	United.States
NCT00343551	Industry	2006	Germany && Switzerland
NCT00343564	Industry	2006	Russian.Federation && United.States
NCT00343655	Industry	2007	United.States
NCT00343681	Industry	2006	Switzerland && United.Kingdom
NCT00343733	Industry	2006	United.States
NCT00343811	Industry	2006	United.States
NCT00343889	Industry	2006	Philippines
NCT00343980	Industry	2006	Australia && Croatia && India && Macedonia && Philippines && Russian.Federation && Turkey
NCT00344006	Industry	2006	Burkina.Faso && Ghana && Kenya && Nigeria && Tanzania
NCT00344032	Industry	2006	India
NCT00344045	Industry	2006	Spain
NCT00344110	Industry	2006	Japan
NCT00344175	Industry	2006	Denmark && Netherlands && Spain && Sweden
NCT00344305	Industry	2006	United.States
NCT00344318	Industry	2006	Philippines && Poland
NCT00344370	Industry	2006	Denmark && Germany && India && Netherlands && Poland && United.Kingdom
NCT00344409	Industry	2006	Japan
NCT00344552	Industry	2006	Japan
NCT00344630	Industry	2006	United.States
NCT00344773	Industry	2006	Korea..Republic.of
NCT00344786	Industry	2006	United.States
NCT00344890	Industry	2006	United.States
NCT00344942	Industry	2006	France
NCT00344968	Industry	2007	United.States
NCT00345098	Industry	2006	Argentina && Bulgaria && Croatia && Czech.Republic && Finland && France && Mexico && Poland && Romania && Russian.Federation && Serbia && Slovakia && South.Africa
NCT00345189	Industry	2006	United.Kingdom && United.States
NCT00345319	Industry	2006	China
NCT00345358	Industry	2006	Finland
NCT00345410	Industry	2006	United.States
NCT00345462	Industry	2006	Germany
NCT00345540	Industry	2006	United.States
NCT00345579	Industry	2006	Mexico && United.States
NCT00345592	Industry	2006	Italy
NCT00345618	Industry	2006	Argentina && Australia && Austria && Belarus && Belgium && Brazil && Bulgaria && Canada && Chile && China && Colombia && Croatia && Czech.Republic && Denmark && Egypt && Estonia && France && Greece && India && Israel && Italy && Mexico && Netherlands && Norway && Peru && Philippines && Poland && Portugal && Puerto.Rico && Russian.Federation && Slovakia && South.Africa && Spain && Sweden && Turkey…
NCT00345631	Industry	2007	United.States
NCT00345644	Industry	2006	France
NCT00345670	Industry	2006	United.States
NCT00345683	Industry	2007	Mexico && United.States
NCT00345748	Industry	2006	Japan
NCT00345761	Industry	2006	Japan
NCT00345774	Industry	2006	United.States
NCT00345787	Industry	2006	Japan
NCT00345800	Industry	2006	Belgium
NCT00345878	Industry	2006	Malaysia
NCT00345904	Industry	2006	Germany
NCT00345956	Industry	2006	Vietnam
NCT00346034	Industry	2006	Canada && Denmark && France && Germany && India && Italy && Korea..Republic.of && Netherlands && Portugal && Sweden && Switzerland && United.Kingdom
NCT00346047	Industry	2006	Japan
NCT00346073	Industry	2006	United.States
NCT00346216	Industry	2006	Australia && Brazil && Canada && Colombia && Costa.Rica && Hong.Kong && Mexico && Panama && Peru && Philippines && Taiwan && Ukraine && United.States
NCT00346268	Industry	2006	Germany
NCT00346281	Industry	2006	Singapore && United.Kingdom
NCT00346515	Industry	2006	United.States
NCT00346528	Industry	2006	United.States
NCT00346606	Industry	2006	Taiwan
NCT00346632	Industry	2006	United.States
NCT00346723	Industry	2006	Belgium
NCT00346749	Industry	2006	United.States
NCT00346775	Industry	2006	United.States
NCT00347022	Industry	2006	France
NCT00347048	Industry	2006	Japan
NCT00347061	Industry	2006	Japan
NCT00347100	Industry	2006	China
NCT00347139	Industry	2006	Germany && New.Zealand && Russian.Federation && Sweden && United.Kingdom
NCT00347217	Industry	2006	Netherlands
NCT00347295	Industry	2006	China
NCT00347360	Industry	2006	United.States
NCT00347412	Industry	2006	Canada && Israel && Italy && Poland && Romania && Russian.Federation && Serbia && Spain && Switzerland && Ukraine && United.Kingdom && United.States
NCT00347425	Industry	2006	Argentina && Canada && Czech.Republic && Estonia && France && Hungary && Latvia && Lithuania && United.States
NCT00347490	Industry	2006	Thailand
NCT00347529	Industry	2006	United.Kingdom
NCT00347646	Industry	2006	United.States
NCT00347659	Industry	2006	United.States
NCT00347854	Industry	2006	United.States
NCT00347919	Industry	2006	Canada && France && Hungary && India && Israel && Korea..Republic.of && Malaysia && Mexico && Pakistan && Peru && Poland && Russian.Federation && Singapore && Thailand && United.Kingdom && United.States
NCT00347958	Industry	2006	Canada && United.States
NCT00347971	Industry	2006	United.States
NCT00348140	Industry	2006	Australia && Belgium && Bulgaria && Canada && Czech.Republic && Finland && France && Germany && Hong.Kong && Korea..Republic.of && Malaysia && Netherlands && Philippines && Poland && Singapore && Slovakia && Slovenia && South.Africa && Spain && Sweden && United.Kingdom && United.States
NCT00348192	Industry	2006	Austria && Bulgaria && Chile && Estonia && Germany && Russian.Federation && Slovakia && United.Kingdom
NCT00348257	Industry	2006	Israel
NCT00348283	Industry	2006	Austria && Belgium && Canada && France && Germany && Italy && Netherlands && United.States
NCT00348296	Industry	2006	Japan
NCT00348309	Industry	2006	Argentina && Czech.Republic && France && Germany && Greece && Japan && Spain && Switzerland
NCT00348322	Industry	2006	United.States
NCT00348374	Industry	2006	Puerto.Rico && United.States
NCT00348387	Industry	2006	China
NCT00348439	Industry	2006	United.States
NCT00348491	Industry	2006	United.States
NCT00348569	Industry	2006	United.States
NCT00348608	Industry	2006	United.States
NCT00348634	Industry	2006	United.States
NCT00348673	Industry	2006	Germany
NCT00348686	Industry	2006	Korea..Republic.of
NCT00348712	Industry	2006	Austria && Finland && France && Germany && Ireland && Netherlands && Spain && Switzerland && United.Kingdom
NCT00348881	Industry	2006	Philippines
NCT00348894	Industry	2006	Argentina && Canada && Croatia && Estonia && Finland && Germany && India && Poland && Russian.Federation && South.Africa && Sweden && Ukraine && United.Kingdom && United.States
NCT00349037	Industry	2006	United.Kingdom
NCT00349141	Industry	2006	Austria && Singapore
NCT00349180	Industry	2006	Japan
NCT00349310	Industry	2006	Austria && France && Germany && Italy && Netherlands && Spain && Switzerland && United.Kingdom
NCT00349336	Industry	2006	Australia && Canada && New.Zealand
NCT00349440	Industry	2006	United.States
NCT00349466	Industry	2007	Israel
NCT00349518	Industry	2006	Hungary && Italy && Netherlands && Poland && Russian.Federation && United.Kingdom
NCT00349531	Industry	2006	Denmark && Finland && Germany && Ireland && Italy && Norway && Spain && Sweden && United.Kingdom
NCT00349570	Industry	2006	New.Zealand
NCT00349752	Industry	2006	Canada && Germany && United.States
NCT00349895	Industry	2006	Austria && Belgium && France && Germany && Netherlands && United.Kingdom
NCT00349908	Industry	2006	Argentina
NCT00349934	Industry	2006	France
NCT00349986	Industry	2006	Hungary
NCT00350051	Industry	2006	Argentina && United.States
NCT00350103	Industry	2006	Germany
NCT00350155	Industry	2006	Germany && United.Kingdom
NCT00350168	Industry	2006	United.States
NCT00350207	Industry	2006	Austria && Belgium && Denmark && Finland && France && Germany && Greece && Italy && Russian.Federation && Slovakia && South.Africa && Spain && Turkey && United.Kingdom
NCT00350233	Industry	2006	Canada && United.States
NCT00350272	Industry	2006	Puerto.Rico && United.States
NCT00350376	Industry	2006	United.States
NCT00350415	Industry	2006	Belarus && Canada && Croatia && Czech.Republic && Estonia && Hungary && Latvia && Lithuania && Poland && Puerto.Rico && Romania && Russian.Federation && Serbia && Ukraine && United.States
NCT00350467	Industry	2006	China
NCT00350636	Industry	2006	United.States
NCT00350714	Industry	2006	Israel && United.States
NCT00350792	Industry	2006	France
NCT00350831	Industry	2006	United.States
NCT00350857	Industry	2006	United.States
NCT00350948	Industry	2006	Belgium && Brazil && United.Kingdom && United.States
NCT00351078	Industry	2006	Israel
NCT00351104	Industry	2006	United.States
NCT00351130	Industry	2006	Germany && Switzerland
NCT00351156	Industry	2006	United.States
NCT00351169	Industry	2006	Canada && China && Finland && Korea..Republic.of && Malaysia && Mexico && Philippines && South.Africa && Spain
NCT00351286	Industry	2006	Russian.Federation
NCT00351325	Industry	2007	Canada && United.States
NCT00351377	Industry	2006	Germany
NCT00351403	Industry	2006	Germany
NCT00351468	Industry	2006	Australia && Austria && Canada && China && Czech.Republic && Denmark && Finland && France && Germany && Greece && Hong.Kong && Italy && Korea..Republic.of && Netherlands && New.Zealand && Pakistan && Peru && Poland && Romania && Russian.Federation && Slovakia && Slovenia && Spain && Sweden && Taiwan && Thailand && Tunisia && Ukraine && United.Kingdom && United.States && Vietnam
NCT00351611	Industry	2006	Bulgaria && Czech.Republic && Hungary && India && Korea..Republic.of && Mexico && Poland && Thailand && United.States
NCT00351624	Industry	2006	United.States
NCT00351754	Industry	2006	United.States
NCT00351832	Industry	2006	Japan
NCT00351858	Industry	2006	Belgium
NCT00351884	Industry	2006	Germany && United.States
NCT00351910	Industry	2006	Australia && Belgium && Canada && Czech.Republic && Finland && France && Germany && Norway && Poland && Romania && South.Africa && Sweden
NCT00351923	Industry	2006	Germany
NCT00352053	Industry	2006	Brazil && Panama
NCT00352066	Industry	2006	United.States
NCT00352157	Industry	2006	United.States
NCT00352183	Industry	2006	Australia && Estonia && Hungary && Latvia && Lithuania && New.Zealand
NCT00352261	Industry	2006	United.States
NCT00352417	Industry	2006	Italy
NCT00352560	Industry	2006	Spain
NCT00352625	Industry	2006	United.States
NCT00352677	Industry	2006	Germany && Israel && United.States
NCT00352716	Industry	2006	Peru
NCT00352742	Industry	2006	United.States
NCT00352768	Industry	2006	Japan
NCT00352833	Industry	2006	Germany
NCT00352859	Industry	2006	United.States
NCT00352898	Industry	2006	Canada && Italy
NCT00352911	Industry	2006	United.States
NCT00352989	Industry	2006	Malaysia
NCT00353028	Industry	2006	Japan
NCT00353067	Industry	2006	United.States
NCT00353288	Industry	2006	France && Germany && Italy
NCT00353366	Industry	2006	Philippines
NCT00353496	Industry	2006	Austria && Belgium && Czech.Republic && Denmark && France && Germany && India && Italy && Netherlands && Poland && Slovakia && Spain && Sweden && United.Kingdom && United.States
NCT00353522	Industry	2006	Germany && United.States
NCT00353574	Industry	2006	Argentina && Brazil && Canada && Denmark && France && Sweden && United.Kingdom && United.States
NCT00353587	Industry	2006	Argentina && India && Israel && United.States
NCT00353678	Industry	2006	Austria && Bosnia.and.Herzegovina && Czech.Republic && Denmark && Finland && Germany && Greece && Italy && Latvia && Lithuania && Norway && Poland && Russian.Federation && Serbia && Slovakia && Spain && Sweden
NCT00353756	Industry	2006	Australia
NCT00353808	Industry	2006	United.States
NCT00353912	Industry	2006	United.States
NCT00354016	Industry	2006	Germany
NCT00354094	Industry	2006	Argentina && Canada && Chile && Croatia && India && Lithuania && Mexico && Poland && Spain && Sweden && United.Kingdom && United.States
NCT00354159	Industry	2006	United.States
NCT00354211	Industry	2006	Finland && Switzerland
NCT00354276	Industry	2006	France && United.Kingdom && United.States
NCT00354445	Industry	2006	United.States
NCT00354484	Industry	2006	United.States
NCT00354510	Industry	2006	Germany && Netherlands
NCT00354536	Industry	2006	United.States
NCT00354562	Industry	2007	Canada && Ireland && United.Kingdom && United.States
NCT00354614	Industry	2006	United.States
NCT00354627	Industry	2006	Belgium && Canada && Denmark && Germany && Greece && Korea..Republic.of && Luxembourg && Mexico && Netherlands && Puerto.Rico && Russian.Federation && Spain && Sweden && Switzerland && Taiwan && Turkey && United.States
NCT00354692	Industry	2006	United.States
NCT00354809	Industry	2006	France && Germany && United.States
NCT00354926	Industry	2006	United.States
NCT00354965	Industry	2006	United.States
NCT00355030	Industry	2006	France && Netherlands
NCT00355056	Industry	2006	United.States
NCT00355082	Industry	2006	Russian.Federation
NCT00355121	Industry	2006	United.States
NCT00355134	Industry	2006	Australia && Austria && Canada && Poland && Romania && Turkey && United.Kingdom && United.States
NCT00355238	Industry	2006	France && Hong.Kong && Korea..Republic.of && Malaysia && Philippines && Singapore && Taiwan && United.States
NCT00355264	Industry	2006	United.States
NCT00355355	Industry	2006	Croatia && Hong.Kong && India && Korea..Republic.of && Malaysia && Philippines && Poland && Serbia && Singapore && Sweden && Thailand
NCT00355472	Industry	2007	Japan
NCT00355524	Industry	2006	Argentina && Brazil && Canada && France && Romania && South.Africa && Spain && United.States
NCT00355550	Industry	2006	United.States
NCT00355563	Industry	2006	United.States
NCT00355589	Industry	2006	United.States
NCT00355615	Industry	2006	Canada && Netherlands && Norway && Spain && United.States
NCT00355628	Industry	2006	Japan
NCT00355654	Industry	2006	Germany
NCT00355745	Industry	2006	Israel
NCT00355771	Industry	2006	China
NCT00355797	Industry	2006	United.States
NCT00355849	Industry	2006	Brazil && Canada && Germany && India && Israel && Korea..Republic.of && Puerto.Rico && Russian.Federation && South.Africa && Spain && United.Kingdom && United.States
NCT00355888	Industry	2006	United.States
NCT00355901	Industry	2006	Australia && Austria && Belgium && Canada && Czech.Republic && France && Germany && Hungary && Ireland && Italy && Netherlands && Norway && Ukraine && United.States
NCT00355992	Industry	2006	Canada && United.States
NCT00356096	Industry	2006	Finland && France && Germany && Ireland && Italy && Korea..Republic.of && Spain && Sweden && United.Kingdom
NCT00356109	Industry	2006	Argentina && Belgium && France && Germany && India && Italy && Mexico && Puerto.Rico && United.States
NCT00356122	Industry	2006	United.States
NCT00356135	Industry	2006	United.States
NCT00356369	Industry	2006	Philippines
NCT00356408	Industry	2007	Canada && Germany && United.States
NCT00356421	Industry	2006	Austria && Belgium && Denmark && Finland && France && Ireland && Netherlands && Norway && Portugal && Spain && Sweden && United.Kingdom && United.States
NCT00356447	Industry	2006	China
NCT00356460	Industry	2006	United.States
NCT00356525	Industry	2006	Brazil && India && United.States
NCT00356564	Industry	2006	Germany
NCT00356603	Industry	2006	Japan
NCT00356811	Industry	2006	Latvia && Poland && Romania && Russian.Federation
NCT00356915	Industry	2006	Canada && Dominican.Republic && Ecuador && Honduras && Panama && South.Africa && United.States
NCT00356967	Industry	2006	Belgium && Denmark && France && Norway && Spain && Sweden
NCT00357097	Industry	2006	Germany
NCT00357110	Industry	2006	Austria && Germany && Norway
NCT00357188	Industry	2006	United.States
NCT00357240	Industry	2006	United.States
NCT00357279	Industry	2006	Canada && United.States
NCT00357357	Industry	2006	India && Sweden && United.Kingdom
NCT00357370	Industry	2006	Canada && United.States
NCT00357604	Industry	2006	United.States
NCT00357656	Industry	2006	Austria && Belgium && France && Italy && Netherlands && Norway && Portugal && Romania && Russian.Federation && Spain && Sweden && United.States
NCT00357669	Industry	2006	Finland && France && Italy && Netherlands && Réunion && Sweden && Tunisia
NCT00357721	Industry	2006	United.States
NCT00357825	Industry	2006	United.States
NCT00357916	Industry	2006	United.States
NCT00357968	Industry	2006	France && Germany && Israel && United.States
NCT00357994	Industry	2009	Germany && United.States
NCT00358046	Industry	2006	United.States
NCT00358150	Industry	2006	Argentina && Israel && Italy && Mexico && Russian.Federation && United.States
NCT00358215	Industry	2006	Argentina && Australia && Austria && Belgium && Brazil && Bulgaria && Canada && Chile && Czech.Republic && Denmark && Estonia && Finland && France && Germany && Hong.Kong && Hungary && India && Israel && Italy && Latvia && Lithuania && Mexico && Netherlands && Norway && Poland && Portugal && Puerto.Rico && Romania && Russian.Federation && Slovakia && South.Africa && Spain && Sweden && Switzerland…
NCT00358280	Industry	2006	China
NCT00358293	Industry	2006	Israel
NCT00358358	Industry	2006	Chile && Estonia && Russian.Federation && United.States
NCT00358410	Industry	2006	Belgium
NCT00358436	Industry	2006	Argentina && Australia && Canada && Mexico && New.Zealand && South.Africa && United.States
NCT00358449	Industry	2006	Australia && Canada && United.Kingdom && United.States
NCT00358488	Industry	2006	Germany && Netherlands && Russian.Federation && Sweden && United.Kingdom
NCT00358501	Industry	2006	Canada && United.States
NCT00358540	Industry	2006	United.States
NCT00358566	Industry	2006	Australia && Belgium && Denmark && France && Ireland && Italy && Netherlands && Norway && Poland && Spain && Sweden && United.States
NCT00358631	Industry	2006	United.States
NCT00358722	Industry	2006	United.Kingdom && United.States
NCT00358735	Industry	2006	United.States
NCT00358813	Industry	2006	United.States
NCT00358826	Industry	2006	Canada && United.States
NCT00358878	Industry	2006	Argentina && Australia && Belgium && Brazil && Canada && Chile && Croatia && Denmark && France && Hungary && Israel && Italy && Netherlands && Poland && Portugal && Romania && Russian.Federation && Spain && Sweden && United.Kingdom && United.States
NCT00358917	Industry	2006	United.States
NCT00358930	Industry	2006	United.States
NCT00358956	Industry	2006	Australia && Canada && Italy && Netherlands && Romania && Spain && Switzerland && United.States
NCT00358982	Industry	2006	Canada && United.States
NCT00359008	Industry	2006	Israel
NCT00359021	Industry	2006	Argentina && Australia && Belgium && Brazil && Canada && Chile && France && Germany && Mexico && Panama && Spain && Thailand && United.States
NCT00359086	Industry	2006	Canada && United.States
NCT00359151	Industry	2006	United.States
NCT00359203	Industry	2006	Italy
NCT00359294	Industry	2006	United.States
NCT00359359	Industry	2006	Germany
NCT00359437	Industry	2006	Argentina && Australia && Belgium && Bosnia.and.Herzegovina && Bulgaria && Canada && Croatia && Czech.Republic && France && Germany && Hungary && Israel && Italy && Korea..Republic.of && Malaysia && Portugal && Romania && Serbia && Singapore && South.Africa && Spain && Taiwan && United.Kingdom && United.States
NCT00359450	Industry	2006	Belgium && Canada && France && Italy && Netherlands && Spain && United.Kingdom && United.States
NCT00359463	Industry	2006	Australia && New.Zealand && United.States
NCT00359476	Industry	2007	Korea..Republic.of && Malaysia && Philippines
NCT00359489	Industry	2007	United.States
NCT00359567	Industry	2006	Japan
NCT00359619	Industry	2006	Belgium && United.States
NCT00359632	Industry	2008	Italy && Sweden && United.States
NCT00359762	Industry	2006	Austria && Czech.Republic && Finland && France && Germany && Hungary && Ireland && Israel && Italy && Mexico && Poland && Spain && Switzerland && United.Kingdom
NCT00359788	Industry	2006	United.States
NCT00359801	Industry	2006	Germany && Puerto.Rico && Sweden && United.Kingdom && United.States
NCT00359840	Industry	2006	Japan
NCT00359879	Industry	2006	Brazil && Mexico
NCT00359892	Industry	2006	United.States
NCT00359905	Industry	2006	United.Kingdom
NCT00359944	Industry	2006	United.States
NCT00359983	Industry	2006	United.States
NCT00360035	Industry	2006	Canada && United.States
NCT00360087	Industry	2006	Netherlands && United.Kingdom && United.States
NCT00360100	Industry	2006	Argentina && Chile && Costa.Rica && Dominican.Republic && Guatemala && Panama && United.States
NCT00360178	Industry	2006	Germany && Switzerland
NCT00360230	Industry	2006	Ghana
NCT00360243	Industry	2006	United.States
NCT00360295	Industry	2006	Japan
NCT00360308	Industry	2006	France
NCT00360334	Industry	2006	United.Kingdom
NCT00360412	Industry	2006	Germany
NCT00360425	Industry	2006	United.States
NCT00360464	Industry	2006	Japan
NCT00360490	Industry	2006	Argentina && Brazil && Canada && Mexico && United.States
NCT00360529	Industry	2006	Canada && United.States
NCT00360555	Industry	2006	Canada && United.States
NCT00360568	Industry	2009	Germany && New.Zealand && United.States
NCT00360594	Industry	2006	United.States
NCT00360698	Industry	2006	Russian.Federation && United.Kingdom && United.States
NCT00360737	Industry	2006	United.States
NCT00361153	Industry	2006	United.States
NCT00361335	Industry	2006	Argentina && Australia && Colombia && Germany && Hungary && Latvia && Lithuania && Malaysia && Malta && Mexico && New.Zealand && Peru && Poland && Ukraine && United.States
NCT00361426	Industry	2008	Israel
NCT00361491	Industry	2006	Argentina && Bulgaria && Canada && Chile && Croatia && Mexico && Russian.Federation
NCT00361569	Industry	2006	United.States
NCT00361634	Industry	2006	United.Kingdom && United.States
NCT00361738	Industry	2006	Argentina && Australia && Belgium && Chile && Denmark && France && Germany && Italy && Netherlands && Poland && South.Africa
NCT00361790	Industry	2006	United.States
NCT00361803	Industry	2006	United.States
NCT00361842	Industry	2006	Canada && United.States
NCT00361855	Industry	2006	United.States
NCT00361868	Industry	2006	Croatia && Finland && France && Germany && Netherlands && Poland && Romania && Ukraine
NCT00361881	Industry	2006	United.States
NCT00361894	Industry	2006	Austria && Belgium && Canada && China && Colombia && Czech.Republic && Denmark && France && Germany && Israel && Italy && Mexico && Netherlands && Norway && Peru && Poland && South.Africa && Spain && Sweden
NCT00362037	Industry	2006	Egypt
NCT00362115	Industry	2006	Argentina && Mexico && Peru && United.States
NCT00362180	Industry	2006	Netherlands
NCT00362206	Industry	2006	Greece && Israel && Romania && Russian.Federation && South.Africa
NCT00362232	Industry	2006	Bulgaria && Canada && Denmark && India && Israel && Lithuania && Mexico && Norway && Pakistan && Poland && Sri.Lanka && Sweden && United.States
NCT00362258	Industry	2006	Egypt
NCT00362271	Industry	2006	United.States
NCT00362323	Industry	2006	Czech.Republic && France && Hungary && India && Lithuania && Poland && Slovakia
NCT00362336	Industry	2006	South.Africa
NCT00362349	Industry	2007	Australia
NCT00362427	Industry	2006	Canada
NCT00362466	Industry	2007	United.States
NCT00362479	Industry	2006	United.States
NCT00362609	Industry	2006	Australia && Belgium && Canada && France && Germany && Italy && Netherlands && Poland && South.Africa && Switzerland && United.States
NCT00362635	Industry	2006	Hong.Kong
NCT00362687	Industry	2006	Spain
NCT00362713	Industry	2007	United.States
NCT00362726	Industry	2006	United.States
NCT00362765	Industry	2006	Finland && Ireland && Italy
NCT00362830	Industry	2006	United.States
NCT00362856	Industry	2006	United.States
NCT00362895	Industry	2006	United.States
NCT00362934	Industry	2006	Bulgaria && Czech.Republic && Germany && Slovakia && Ukraine
NCT00363051	Industry	2006	Argentina && Australia && Belgium && Canada && France && Germany && Italy && Netherlands && Spain && Sweden && United.States
NCT00363077	Industry	2006	Belgium
NCT00363142	Industry	2006	Puerto.Rico && United.States
NCT00363194	Industry	2006	United.States
NCT00363311	Industry	2006	Canada && United.States
NCT00363415	Industry	2006	Argentina && Australia && Austria && Belgium && Brazil && China && France && Germany && Greece && Hungary && India && Italy && Korea..Republic.of && Netherlands && New.Zealand && Poland && Portugal && Puerto.Rico && Romania && Russian.Federation && South.Africa && Spain && Taiwan && Turkey && United.Kingdom && United.States
NCT00363480	Industry	2006	Germany
NCT00363506	Industry	2006	United.States
NCT00363519	Industry	2006	Japan
NCT00363545	Industry	2006	Panama
NCT00363610	Industry	2006	United.States
NCT00363766	Industry	2006	Germany && Italy
NCT00363844	Industry	2006	Japan
NCT00363870	Industry	2006	Czech.Republic && Finland
NCT00363896	Industry	2006	Andorra && Austria && Belgium && Bulgaria && Czech.Republic && Denmark && France && Germany && Hungary && Italy && Netherlands && Poland && Romania && Russian.Federation && Spain && United.Kingdom
NCT00363948	Industry	2006	Japan
NCT00363987	Industry	2006	China
NCT00364039	Industry	2006	United.States
NCT00364091	Industry	2006	United.States
NCT00364143	Industry	2006	United.States
NCT00364182	Industry	2007	Canada && Croatia && Hungary && Italy && Romania && Russian.Federation && Serbia && Spain && United.States
NCT00364195	Industry	2006	Serbia
NCT00364351	Industry	2006	Argentina && Australia && Brazil && Canada && China && Denmark && France && Germany && Hong.Kong && India && Indonesia && Italy && Korea..Republic.of && Mexico && Netherlands && Norway && Philippines && Spain && Taiwan && Thailand && United.Kingdom && United.States
NCT00364390	Industry	2006	United.States
NCT00364468	Industry	2006	Japan
NCT00364533	Industry	2006	Belgium && Canada && Finland && New.Zealand && Spain && Sweden && United.Kingdom && United.States
NCT00364598	Industry	2006	United.States
NCT00364611	Industry	2006	United.States
NCT00364676	Industry	2006	Canada && United.States
NCT00364754	Industry	2006	Georgia && Russian.Federation && Ukraine
NCT00364780	Industry	2006	United.States
NCT00364793	Industry	2007	Argentina && Colombia && Mexico && Panama && South.Africa && Thailand
NCT00364845	Industry	2006	Australia && Canada
NCT00364923	Industry	2006	Belgium && Canada && France && Italy && United.Kingdom && United.States
NCT00365183	Industry	2006	United.States
NCT00365300	Industry	2006	United.States
NCT00365339	Industry	2006	United.States
NCT00365365	Industry	2006	United.States
NCT00365456	Industry	2006	Denmark
NCT00365560	Industry	2006	Denmark && Germany && Netherlands
NCT00365586	Industry	2006	United.States
NCT00365612	Industry	2006	Puerto.Rico && United.States
NCT00365781	Industry	2006	United.States
NCT00365820	Industry	2006	United.States
NCT00365859	Industry	2006	United.States
NCT00365924	Industry	2006	Argentina
NCT00365989	Industry	2006	Canada && United.States
NCT00366002	Industry	2006	United.States
NCT00366041	Industry	2006	France
NCT00366080	Industry	2006	Austria && Germany && Netherlands && Spain && United.Kingdom
NCT00366119	Industry	2006	Korea..Republic.of
NCT00366132	Industry	2006	United.States
NCT00366145	Industry	2006	Australia && Canada && Italy && Switzerland && United.Kingdom && United.States
NCT00366158	Industry	2006	Germany && Sweden
NCT00366171	Industry	2006	United.States
NCT00366249	Industry	2007	Argentina && Australia && Austria && Belgium && Brazil && Canada && Chile && China && Colombia && Croatia && Denmark && Estonia && Finland && France && Germany && Greece && Hungary && India && Italy && Korea..Republic.of && Latvia && Lithuania && Mexico && Panama && Peru && Poland && Portugal && Romania && Russian.Federation && Slovakia && South.Africa && Spain && Sweden && Switzerland && Taiwan …
NCT00366262	Industry	2006	United.States
NCT00366288	Industry	2006	United.States
NCT00366327	Industry	2007	United.States
NCT00366340	Industry	2006	Germany
NCT00366379	Industry	2006	Estonia && Latvia && Mexico && United.States
NCT00366431	Industry	2006	United.States
NCT00366444	Industry	2006	United.States
NCT00366483	Industry	2006	France
NCT00366522	Industry	2006	United.States
NCT00366548	Industry	2006	Poland
NCT00366600	Industry	2006	United.States
NCT00366652	Industry	2006	United.States
NCT00366678	Industry	2006	France
NCT00366704	Industry	2006	United.States
NCT00366795	Industry	2006	Argentina && Australia && Belgium && Bosnia.and.Herzegovina && Brazil && Bulgaria && Canada && Chile && Czech.Republic && France && Germany && Malaysia && Mexico && Poland && Romania && Russian.Federation && Serbia && Singapore && Spain && Turkey && United.States
NCT00366834	Industry	2006	Argentina && Austria && Belgium && Bulgaria && Canada && Croatia && Czech.Republic && Denmark && Estonia && Germany && Greece && Hong.Kong && Hungary && India && Ireland && Italy && Korea..Republic.of && Latvia && Lithuania && Mexico && Pakistan && Peru && Philippines && Poland && Russian.Federation && Slovakia && South.Africa && Spain && Taiwan && Thailand && United.Kingdom && United.States
NCT00366873	Industry	2006	United.States
NCT00366899	Industry	2006	Italy
NCT00366925	Industry	2006	Germany
NCT00367094	Industry	2006	China
NCT00367211	Industry	2006	United.States
NCT00367393	Industry	2006	Germany
NCT00367432	Industry	2006	Japan
NCT00367445	Industry	2006	United.States
NCT00367471	Industry	2006	United.States
NCT00367653	Industry	2006	Burkina.Faso && Ghana && Kenya && Mali && Senegal && Zambia
NCT00367679	Industry	2006	Israel && Spain && United.States
NCT00367757	Industry	2006	Canada && Italy && Norway && Spain
NCT00367783	Industry	2006	United.States
NCT00367835	Industry	2006	United.States
NCT00367887	Industry	2006	Puerto.Rico && United.States
NCT00367952	Industry	2006	Australia
NCT00368069	Industry	2006	Finland && India && Mexico && Russian.Federation && South.Africa && Ukraine
NCT00368108	Industry	2006	Canada && United.States
NCT00368134	Industry	2006	Japan
NCT00368251	Industry	2006	Canada && Finland && France && Israel && Russian.Federation && Serbia && Tunisia && United.States
NCT00368277	Industry	2006	United.States
NCT00368303	Industry	2006	China
NCT00368368	Industry	2006	Slovakia && United.States
NCT00368472	Industry	2006	Australia && Belgium && Czech.Republic && Estonia && Finland && France && Germany && Latvia && Lithuania && Netherlands && Spain && Sweden && United.Kingdom && United.States
NCT00368537	Industry	2006	Canada && Hong.Kong && Israel && Korea..Republic.of && Lebanon && Malaysia && Philippines && Singapore && South.Africa && Taiwan && Thailand && United.States
NCT00368563	Industry	2006	United.States
NCT00368576	Industry	2006	Germany && United.States
NCT00368589	Industry	2006	United.Kingdom
NCT00368641	Industry	2006	Australia && Belgium && Canada && United.States
NCT00368706	Industry	2006	China
NCT00368745	Industry	2006	Costa.Rica && Czech.Republic && France && Guatemala && Italy && Mexico && Spain
NCT00368966	Industry	2006	Spain
NCT00369018	Industry	2006	Germany && Norway
NCT00369161	Industry	2006	Switzerland
NCT00369278	Industry	2006	Germany
NCT00369343	Industry	2006	United.States
NCT00369382	Industry	2006	Australia && Austria && Canada && New.Zealand && Spain && Switzerland && United.States
NCT00369395	Industry	2006	United.States
NCT00369434	Industry	2006	United.States
NCT00369447	Industry	2009	Canada && Singapore && United.States
NCT00369499	Industry	2007	Germany
NCT00369577	Industry	2006	United.States
NCT00369759	Industry	2006	United.States
NCT00369824	Industry	2006	United.States
NCT00369837	Industry	2006	United.States
NCT00369928	Industry	2006	Czech.Republic && Hungary && Netherlands && Poland && United.Kingdom && United.States
NCT00370032	Industry	2006	United.Kingdom
NCT00370071	Industry	2006	China
NCT00370097	Industry	2006	United.States
NCT00370162	Industry	2006	Brazil
NCT00370214	Industry	2006	United.States
NCT00370292	Industry	2006	Italy
NCT00370318	Industry	2006	Czech.Republic
NCT00370331	Industry	2006	Austria && Canada && China && Czech.Republic && Denmark && Finland && France && Germany && Greece && Hong.Kong && Italy && Netherlands && New.Zealand && Peru && Poland && Russian.Federation && Slovakia && Spain && Taiwan && Tunisia && Ukraine && United.Kingdom && United.States && Vietnam
NCT00370357	Industry	2006	Australia
NCT00370383	Industry	2006	Canada && Chile && United.States
NCT00370396	Industry	2006	Finland && France && Poland
NCT00370474	Industry	2006	United.States
NCT00370513	Industry	2006	Hong.Kong && Taiwan && United.States
NCT00370526	Industry	2007	Canada && Italy && United.States
NCT00370552	Industry	2007	France && Italy && Spain && United.Kingdom && United.States
NCT00370695	Industry	2006	United.States
NCT00370747	Industry	2006	United.States
NCT00370773	Industry	2006	United.States
NCT00370864	Industry	2006	Australia
NCT00370981	Industry	2006	United.States
NCT00371137	Industry	2006	United.States
NCT00371150	Industry	2006	Brazil && Mexico && Puerto.Rico && South.Africa && United.States
NCT00371215	Industry	2006	United.States
NCT00371254	Industry	2006	France && Italy && Spain && United.States
NCT00371345	Industry	2006	Argentina && Belgium && France && Italy && Peru && Spain && United.States
NCT00371566	Industry	2006	France && Greece && India && Peru && Spain
NCT00371683	Industry	2006	Argentina && Australia && Brazil && Canada && Denmark && Hungary && Israel && Mexico && Poland && Russian.Federation && Sweden && Turkey && United.States
NCT00371735	Industry	2006	Burkina.Faso && Ghana && Mali && Nigeria
NCT00371813	Industry	2006	China && Singapore && Thailand
NCT00371826	Industry	2006	Australia
NCT00371852	Industry	2006	Brazil
NCT00372008	Industry	2006	United.States
NCT00372073	Industry	2006	United.States
NCT00372112	Industry	2006	Australia && Bulgaria && Germany && Netherlands && New.Zealand && Romania
NCT00372177	Industry	2007	Germany
NCT00372229	Industry	2006	Austria && Germany
NCT00372385	Industry	2006	Austria && France && Germany && United.Kingdom
NCT00372424	Industry	2006	Belgium && Italy
NCT00372437	Industry	2006	Canada && United.States
NCT00372476	Industry	2006	Germany
NCT00372489	Industry	2006	United.States
NCT00372528	Industry	2007	Canada
NCT00372567	Industry	2007	Germany && Hong.Kong && Italy && Korea..Republic.of && Spain && United.Kingdom && United.States
NCT00372775	Industry	2007	France && Italy && Spain && United.States
NCT00372788	Industry	2006	Bulgaria && Romania && United.States
NCT00372853	Industry	2006	United.States
NCT00372931	Industry	2006	United.States
NCT00372944	Industry	2006	Australia && Bulgaria && Hungary && Romania && United.States
NCT00372996	Industry	2007	Argentina && Belgium && Brazil && Canada && Italy && Netherlands && Sweden && United.Kingdom && United.States
NCT00373061	Industry	2006	United.States
NCT00373113	Industry	2006	Argentina && Australia && Brazil && Bulgaria && Canada && Chile && Colombia && France && Germany && Hong.Kong && India && Italy && Japan && Korea..Republic.of && Mexico && Peru && Philippines && Singapore && South.Africa && Spain && Taiwan && Turkey && United.Kingdom
NCT00373204	Industry	2006	Canada && Russian.Federation && Serbia && United.States
NCT00373256	Industry	2006	Germany && Italy && Spain && United.States
NCT00373334	Industry	2006	United.States
NCT00373360	Industry	2006	United.States
NCT00373425	Industry	2006	Argentina && Australia && Austria && Belgium && Canada && Czech.Republic && France && Germany && Greece && Hungary && Italy && Korea..Republic.of && Poland && Romania && Russian.Federation && Spain && Taiwan && United.Kingdom && United.States
NCT00373529	Industry	2006	United.States
NCT00373542	Industry	2006	United.States
NCT00373685	Industry	2006	Puerto.Rico && United.States
NCT00373945	Industry	2006	United.States
NCT00373958	Industry	2006	United.States
NCT00374166	Industry	2006	United.States
NCT00374179	Industry	2006	United.States
NCT00374296	Industry	2006	Canada && United.States
NCT00374322	Industry	2006	Argentina && Australia && Belgium && Brazil && Canada && Chile && China && Croatia && Czech.Republic && Denmark && France && Germany && Greece && Hong.Kong && Hungary && India && Israel && Italy && Korea..Republic.of && Latvia && Lithuania && Mexico && New.Zealand && Peru && Philippines && Poland && Russian.Federation && Slovakia && South.Africa && Spain && Ukraine && United.Kingdom && United.Sta…
NCT00374777	Industry	2006	Japan
NCT00374842	Industry	2006	Belgium
NCT00374855	Industry	2006	Sweden
NCT00374868	Industry	2006	Spain
NCT00374881	Industry	2006	Israel
NCT00374907	Industry	2006	United.States
NCT00374920	Industry	2006	United.States
NCT00375011	Industry	2008	Israel && United.States
NCT00375193	Industry	2006	Netherlands && United.Kingdom && United.States
NCT00375206	Industry	2006	United.States
NCT00375219	Industry	2006	Canada && France && Germany && Hungary && India && Italy && Poland && Singapore && United.Kingdom && United.States
NCT00375284	Industry	2006	United.States
NCT00375401	Industry	2006	Canada && United.States
NCT00375427	Industry	2006	Italy
NCT00375453	Industry	2007	Japan
NCT00375492	Industry	2006	United.States
NCT00375544	Industry	2006	United.States
NCT00375609	Industry	2006	Canada
NCT00375674	Industry	2007	Australia && China && Colombia && Czech.Republic && Denmark && France && Germany && Greece && Ireland && Israel && Italy && Korea..Republic.of && Malaysia && Mexico && Poland && Slovakia && Spain && Sweden && Switzerland && Taiwan && United.Kingdom && United.States
NCT00375739	Industry	2006	United.States
NCT00375752	Industry	2006	Germany
NCT00375934	Industry	2006	United.States
NCT00375960	Industry	2006	Canada && United.States
NCT00376038	Industry	2006	Mexico
NCT00376064	Industry	2006	Germany
NCT00376168	Industry	2007	Canada && Chile && Israel && Italy && South.Africa && Spain && United.Kingdom && United.States
NCT00376181	Industry	2006	Argentina && Chile && Mexico && Peru && United.States
NCT00376259	Industry	2007	Hong.Kong && Korea..Republic.of && Taiwan && Thailand && United.States
NCT00376324	Industry	2006	United.States
NCT00376337	Industry	2006	Argentina && Belgium && Brazil && Colombia && Croatia && Czech.Republic && France && Germany && Hungary && Italy && Poland && Spain
NCT00376402	Industry	2006	Australia
NCT00376623	Industry	2006	Germany
NCT00376636	Industry	2006	Germany
NCT00376714	Industry	2006	Belgium && Sweden
NCT00376779	Industry	2006	Finland
NCT00376896	Industry	2006	United.States
NCT00377039	Industry	2006	United.Kingdom
NCT00377182	Industry	2006	Puerto.Rico && United.States
NCT00377234	Industry	2006	United.States
NCT00377429	Industry	2006	United.States
NCT00377442	Industry	2006	United.States
NCT00377481	Industry	2006	Australia
NCT00377520	Industry	2006	United.States
NCT00377585	Industry	2006	Belgium && Germany && Norway && United.States
NCT00377598	Industry	2006	Australia && Bulgaria && Czech.Republic && Germany && Netherlands && Poland && Russian.Federation && South.Africa && United.Kingdom
NCT00377611	Industry	2006	Germany && Netherlands && Poland && United.States
NCT00377715	Industry	2006	Russian.Federation
NCT00377728	Industry	2006	Austria
NCT00377793	Industry	2006	Belgium && France && Germany && Italy && Netherlands && South.Africa && Spain
NCT00377858	Industry	2006	Australia && Canada && France && Korea..Republic.of && Mexico && Russian.Federation && Spain
NCT00378014	Industry	2006	Germany
NCT00378131	Industry	2006	United.States
NCT00378144	Industry	2007	Belgium
NCT00378482	Industry	2008	Italy && United.Kingdom && United.States
NCT00378521	Industry	2006	United.States
NCT00378573	Industry	2007	United.States
NCT00378690	Industry	2006	Belgium && Czech.Republic && Finland && France && Germany && Hungary && Italy && Russian.Federation && Slovakia && Spain
NCT00379028	Industry	2006	Sweden && United.Kingdom
NCT00379132	Industry	2006	United.States
NCT00379236	Industry	2006	United.States
NCT00379470	Industry	2006	Austria && Czech.Republic && France && Germany && Israel && Switzerland && United.States
NCT00379561	Industry	2006	United.States
NCT00379639	Industry	2006	United.States
NCT00379730	Industry	2006	Argentina && Chile && New.Zealand && South.Africa
NCT00379756	Industry	2006	United.States
NCT00379977	Industry	2006	China
NCT00379990	Industry	2006	Serbia && United.Kingdom
NCT00380003	Industry	2006	United.States
NCT00380042	Industry	2006	United.States
NCT00380068	Industry	2006	Australia && Canada && United.States
NCT00380159	Industry	2006	Dominican.Republic && Germany && Spain && United.States
NCT00380198	Industry	2006	United.States
NCT00380211	Industry	2006	United.States
NCT00380224	Industry	2006	United.States
NCT00380276	Industry	2006	Canada && United.States
NCT00380302	Industry	2006	France && Italy && Netherlands && Sweden && United.States
NCT00380315	Industry	2006	Korea..Republic.of
NCT00380354	Industry	2006	United.Kingdom
NCT00380380	Industry	2006	Germany
NCT00380393	Industry	2007	Kenya && Tanzania
NCT00380445	Industry	2006	Germany && United.States
NCT00380588	Industry	2006	Japan
NCT00380601	Industry	2006	Japan
NCT00380653	Industry	2006	United.States
NCT00380692	Industry	2006	Netherlands
NCT00380718	Industry	2006	Taiwan
NCT00380783	Industry	2006	United.States
NCT00380796	Industry	2006	United.States
NCT00380861	Industry	2006	United.States
NCT00380874	Industry	2007	Australia && Germany && Italy && Korea..Republic.of && Spain && Taiwan
NCT00380900	Industry	2006	United.States
NCT00380913	Industry	2006	United.States
NCT00380952	Industry	2006	Israel
NCT00380965	Industry	2006	United.States
NCT00380991	Industry	2006	Brazil
NCT00381095	Industry	2006	Canada && Czech.Republic && Egypt && Finland && France && Hungary && Italy && Korea..Republic.of && Mexico && Peru && Philippines && Poland && Russian.Federation && Spain && Sweden && Taiwan && Thailand && United.States && Venezuela
NCT00381173	Industry	2006	United.States
NCT00381238	Industry	2006	Canada && United.States
NCT00381264	Industry	2006	United.States
NCT00381316	Industry	2006	United.States
NCT00381342	Industry	2006	India && Puerto.Rico && Romania && Russian.Federation && United.States
NCT00381381	Industry	2006	Korea..Republic.of
NCT00381394	Industry	2006	India
NCT00381433	Industry	2006	United.States
NCT00381602	Industry	2006	United.States
NCT00381615	Industry	2006	United.Kingdom
NCT00381654	Industry	2006	Argentina && United.States
NCT00381667	Industry	2006	Australia && New.Zealand
NCT00381719	Industry	2006	United.States
NCT00382031	Industry	2006	Belgium && Brazil && Canada && Estonia && France && Hungary && Lithuania && Poland && Russian.Federation && Serbia && Sweden && United.Kingdom
NCT00382096	Industry	2006	Germany && United.States
NCT00382122	Industry	2006	United.States
NCT00382174	Industry	2006	United.States
NCT00382187	Industry	2006	Italy
NCT00382226	Industry	2006	Australia
NCT00382239	Industry	2006	Japan
NCT00382304	Industry	2006	Canada
NCT00382317	Industry	2006	Austria && France
NCT00382408	Industry	2006	United.States
NCT00382577	Industry	2006	United.States
NCT00382668	Industry	2006	United.States
NCT00382720	Industry	2006	Belgium && France && Germany && Hungary && Italy && Portugal && Russian.Federation && Spain && Switzerland && Turkey && United.Kingdom && United.States
NCT00382746	Industry	2006	Israel
NCT00382772	Industry	2006	Finland
NCT00382798	Industry	2006	New.Zealand && Puerto.Rico && United.States
NCT00382811	Industry	2006	Australia && Belgium && Italy && Poland && Spain && United.Kingdom && United.States
NCT00382837	Industry	2007	Belgium && Brazil && Canada && Czech.Republic && France && Germany && Hungary && Italy && Netherlands && Slovakia && Spain && United.Kingdom && United.States
NCT00382863	Industry	2006	Canada && United.States
NCT00382967	Industry	2006	France && United.States
NCT00382993	Industry	2006	United.States
NCT00383019	Industry	2006	Japan
NCT00383123	Industry	2006	United.States
NCT00383149	Industry	2007	United.States
NCT00383162	Industry	2006	United.States
NCT00383188	Industry	2006	Australia && Brazil && Chile && Czech.Republic && Estonia && India && Korea..Republic.of && Peru && Poland && Russian.Federation && South.Africa && Spain
NCT00383253	Industry	2006	Australia
NCT00383292	Industry	2006	Australia && United.States
NCT00383331	Industry	2007	United.States
NCT00383370	Industry	2006	United.States
NCT00383422	Industry	2006	Argentina && Australia && Canada && France && Italy && Spain && Taiwan && United.States
NCT00383513	Industry	2006	United.States
NCT00383526	Industry	2006	Belgium && France && Italy && Lithuania
NCT00383539	Industry	2006	France && Lithuania && Spain && United.Kingdom
NCT00383578	Industry	2006	Germany && Switzerland
NCT00383708	Industry	2006	Czech.Republic && Denmark && France && Germany && Greece && Italy && Netherlands && Spain && Sweden && United.Kingdom
NCT00383851	Industry	2006	United.States
NCT00383877	Industry	2006	China
NCT00383890	Industry	2006	United.States
NCT00383929	Industry	2006	Denmark && Estonia && France && Germany && Lithuania && Netherlands && Poland && Serbia && Sweden && Ukraine && United.Kingdom
NCT00384007	Industry	2006	United.States
NCT00384033	Industry	2006	United.States
NCT00384046	Industry	2006	Australia && Botswana && Canada && Germany && United.Kingdom
NCT00384059	Industry	2006	United.Kingdom
NCT00384072	Industry	2006	China && Korea..Republic.of && Taiwan
NCT00384085	Industry	2006	United.States
NCT00384098	Industry	2006	United.States
NCT00384111	Industry	2006	United.States
NCT00384137	Industry	2006	France && Germany && Netherlands && Poland && Spain && United.Kingdom
NCT00384176	Industry	2006	Australia && Austria && Belgium && Canada && Czech.Republic && Egypt && Finland && France && Germany && Hungary && India && Israel && Italy && Malta && Philippines && Poland && Russian.Federation && Slovakia && South.Africa && Spain && Taiwan && Thailand && Turkey && Ukraine && United.Kingdom && United.States && Vietnam
NCT00384189	Industry	2006	Bulgaria && Germany && Hungary && Poland && Romania && Russian.Federation && South.Africa && Spain && Ukraine
NCT00384202	Industry	2006	France && Germany && Ireland && Poland && Spain && United.Kingdom
NCT00384358	Industry	2006	Australia && Canada && Finland && France && Germany && Hungary && Norway && Sweden && United.Kingdom && United.States
NCT00384397	Industry	2006	United.States
NCT00384423	Industry	2006	United.States
NCT00384436	Industry	2006	United.States
NCT00384462	Industry	2006	United.States
NCT00384475	Industry	2006	Canada
NCT00384527	Industry	2006	United.States
NCT00384592	Industry	2006	United.Kingdom
NCT00384722	Industry	2006	United.States
NCT00384774	Industry	2006	Finland && Germany && Netherlands
NCT00384839	Industry	2006	United.States
NCT00384852	Industry	2007	Australia && Brazil && Canada && Finland && France && Germany && Mexico && Norway && Romania && Sweden && United.States
NCT00384904	Industry	2006	United.Kingdom && United.States
NCT00384930	Industry	2006	United.States
NCT00385008	Industry	2006	United.States
NCT00385099	Industry	2006	United.Kingdom
NCT00385138	Industry	2006	United.States
NCT00385177	Industry	2006	United.States
NCT00385190	Industry	2006	Japan
NCT00385203	Industry	2006	United.Kingdom
NCT00385255	Industry	2006	United.States
NCT00385307	Industry	2006	United.States
NCT00385385	Industry	2006	Canada && United.States
NCT00385411	Industry	2006	France
NCT00385489	Industry	2006	Japan
NCT00385502	Industry	2006	United.States
NCT00385515	Industry	2006	India && United.States
NCT00385567	Industry	2007	Puerto.Rico && United.States
NCT00385580	Industry	2007	France && Italy && United.States
NCT00385593	Industry	2006	Spain
NCT00385658	Industry	2006	Germany && Switzerland
NCT00385671	Industry	2006	Germany && United.States
NCT00385697	Industry	2006	Canada && Czech.Republic && Estonia && Germany && India && Israel && Latvia && Mexico && Netherlands && Poland && Romania && Spain && Sweden && Ukraine && United.Kingdom && United.States
NCT00385736	Industry	2006	Austria && Belgium && Canada && Czech.Republic && Germany && Hungary && Italy && Netherlands && Poland && Puerto.Rico && Slovakia && Sweden && United.States
NCT00385775	Industry	2006	United.Kingdom
NCT00385827	Industry	2006	Austria && Belgium && France && Germany && Spain && United.Kingdom && United.States
NCT00385840	Industry	2006	Norway
NCT00385905	Industry	2006	China
NCT00385944	Industry	2007	France
NCT00386009	Industry	2006	Greece && Portugal && United.States
NCT00386087	Industry	2006	United.States
NCT00386100	Industry	2006	Brazil && Taiwan
NCT00386113	Industry	2006	Belgium
NCT00386139	Industry	2006	Germany && United.States
NCT00386152	Industry	2006	United.States
NCT00386165	Industry	2006	United.States
NCT00386191	Industry	2006	Japan
NCT00386308	Industry	2006	United.States
NCT00386334	Industry	2006	United.States
NCT00386347	Industry	2006	United.States
NCT00386360	Industry	2006	Argentina && Australia && Canada && France && Germany && Switzerland && United.Kingdom
NCT00386425	Industry	2006	Belgium && Canada && Finland && France && Germany && Puerto.Rico && Spain && United.Kingdom && United.States
NCT00386490	Industry	2006	United.States
NCT00386503	Industry	2006	France
NCT00386516	Industry	2006	United.States
NCT00386529	Industry	2006	Korea..Republic.of
NCT00386607	Industry	2006	Canada && Germany && Netherlands && United.States
NCT00386633	Industry	2006	Germany
NCT00386685	Industry	2006	Belgium && France && Sweden && Switzerland
NCT00386698	Industry	2006	Belgium
NCT00386724	Industry	2006	United.States
NCT00386763	Industry	2006	Benin && Kenya && Mali && Mozambique && Tanzania
NCT00386815	Industry	2006	Japan
NCT00386997	Industry	2006	Germany
NCT00387010	Industry	2006	United.States
NCT00387062	Industry	2006	United.States
NCT00387088	Industry	2006	Australia && Brazil && Canada && China && Denmark && Finland && France && Germany && Greece && Hong.Kong && Hungary && India && Ireland && Italy && Korea..Republic.of && Lithuania && Malaysia && Mexico && Netherlands && Norway && Portugal && Singapore && Slovakia && South.Africa && Spain && Sweden && Switzerland && Taiwan && Turkey && United.Kingdom && United.States
NCT00387101	Industry	2006	United.States
NCT00387127	Industry	2006	Canada && France && Hungary && India && Netherlands && Peru && Spain && United.Kingdom && United.States
NCT00387205	Industry	2006	France && Singapore && United.Kingdom && United.States
NCT00387244	Industry	2006	United.States
NCT00387257	Industry	2006	Australia
NCT00387270	Industry	2006	United.States
NCT00387283	Industry	2006	United.States
NCT00387309	Industry	2006	Australia && Germany && Hungary && Italy && Korea..Republic.of && Poland && Romania && Serbia && South.Africa && United.States
NCT00387387	Industry	2006	India && United.Kingdom
NCT00387413	Industry	2006	United.Kingdom
NCT00387478	Industry	2006	Canada
NCT00387491	Industry	2006	United.States
NCT00387517	Industry	2006	Germany && United.States
NCT00387569	Industry	2006	Australia
NCT00387634	Industry	2006	Czech.Republic
NCT00387686	Industry	2006	Argentina && Australia && Brazil && Canada && Finland && France && Germany && India && Latvia && Mexico && Poland && Romania && Serbia && Slovenia && Spain && Sweden && United.Kingdom && United.States
NCT00387725	Industry	2006	Australia
NCT00387738	Industry	2006	United.States
NCT00387764	Industry	2006	Argentina && New.Zealand && Pakistan && Tunisia
NCT00387777	Industry	2006	Germany
NCT00387829	Industry	2006	United.States
NCT00387881	Industry	2006	United.States
NCT00387907	Industry	2006	United.States
NCT00387946	Industry	2006	Canada && United.States
NCT00387972	Industry	2006	United.States
NCT00387985	Industry	2006	United.States
NCT00388063	Industry	2006	United.States
NCT00388076	Industry	2006	United.States
NCT00388219	Industry	2006	Germany
NCT00388284	Industry	2006	United.States
NCT00388505	Industry	2006	Australia && Canada && Chile && Colombia && France && Germany && Hungary && Israel && Italy && Mexico && Netherlands && Spain && United.Kingdom && United.States
NCT00388518	Industry	2006	Greece && Hong.Kong && Italy && Mexico && Romania && Russian.Federation && Serbia && United.States
NCT00388570	Industry	2006	Sweden && United.Kingdom
NCT00388583	Industry	2006	United.States
NCT00388596	Industry	2006	United.States
NCT00388609	Industry	2006	United.States
NCT00388674	Industry	2006	Argentina && Brazil && Canada && China && Colombia && Czech.Republic && France && Germany && Greece && India && Italy && Korea..Republic.of && Mexico && Philippines && Poland && Portugal && Romania && Russian.Federation && Singapore && Spain && Taiwan && Thailand && Turkey && United.States
NCT00388700	Industry	2006	Israel
NCT00388726	Industry	2006	Argentina && Australia && Austria && Belgium && Brazil && Canada && Croatia && Czech.Republic && France && Hungary && Italy && Poland && Russian.Federation && South.Africa && Spain && Switzerland && United.States
NCT00388882	Industry	2006	Argentina && Lithuania && Slovakia && United.Kingdom && United.States
NCT00388947	Industry	2006	United.States
NCT00388960	Industry	2006	Belgium && Italy && Netherlands && Poland && United.Kingdom
NCT00388973	Industry	2006	Argentina && Estonia && Finland && Russian.Federation && Ukraine && United.States
NCT00388986	Industry	2006	United.States
NCT00388999	Industry	2006	United.States
NCT00389025	Industry	2006	Italy
NCT00389051	Industry	2006	Japan
NCT00389064	Industry	2006	Estonia && Poland && Russian.Federation && Ukraine && United.States
NCT00389090	Industry	2006	United.States
NCT00389103	Industry	2006	United.States
NCT00389155	Industry	2007	Australia && Belgium && Canada && Denmark && France && Greece && Indonesia && Italy && Korea..Republic.of && Philippines && Poland && Russian.Federation && Spain && Thailand && United.Kingdom && United.States
NCT00389207	Industry	2006	Argentina && Germany && Italy && Mexico && Poland && Portugal && Romania && Spain && Switzerland && United.Kingdom
NCT00389220	Industry	2006	Belgium && France && Germany && Netherlands && Poland && Switzerland && United.Kingdom
NCT00389285	Industry	2006	United.States
NCT00389298	Industry	2006	Canada
NCT00389324	Industry	2006	Canada && United.States
NCT00389363	Industry	2006	Denmark
NCT00389389	Industry	2006	United.States
NCT00389415	Industry	2006	Japan
NCT00389428	Industry	2006	United.States
NCT00389441	Industry	2006	Canada && China && Czech.Republic && India && Italy && Poland && Spain && United.Kingdom && United.States
NCT00389480	Industry	2006	United.States
NCT00389519	Industry	2006	Argentina && Chile && Colombia && India && Poland && South.Africa && Turkey && Ukraine && United.States
NCT00389532	Industry	2006	United.States
NCT00389597	Industry	2006	United.States
NCT00389636	Industry	2006	United.States
NCT00389675	Industry	2007	Argentina && Australia && Brazil && United.States
NCT00389779	Industry	2006	Argentina && Australia && Belgium && Brazil && Denmark && France && Germany && New.Zealand && Spain && United.States
NCT00389792	Industry	2006	Canada && United.States
NCT00389831	Industry	2006	Germany
NCT00389857	Industry	2006	United.States
NCT00389948	Industry	2006	United.States
NCT00390039	Industry	2006	United.States
NCT00390078	Industry	2007	Germany
NCT00390091	Industry	2006	United.States
NCT00390143	Industry	2007	Denmark
NCT00390221	Industry	2008	Czech.Republic && Germany && Hungary && India && Poland && Russian.Federation && Ukraine && United.Kingdom
NCT00390377	Industry	2006	Australia
NCT00390390	Industry	2006	United.States
NCT00390520	Industry	2006	Switzerland
NCT00390533	Industry	2006	Australia && United.States
NCT00390650	Industry	2006	Canada && United.States
NCT00390676	Industry	2006	United.States
NCT00390689	Industry	2006	Japan
NCT00390702	Industry	2006	Germany && Israel
NCT00390767	Industry	2006	United.States
NCT00390780	Industry	2006	Canada && United.States
NCT00390806	Industry	2006	Canada && Hungary && Poland && Russian.Federation && Slovakia && United.States
NCT00390845	Industry	2006	Australia && Russian.Federation && United.Kingdom
NCT00390884	Industry	2006	United.States
NCT00390910	Industry	2006	Greece && Spain
NCT00390936	Industry	2007	Japan
NCT00390975	Industry	2007	United.States
NCT00391027	Industry	2006	Belgium && Finland && France && Germany && Netherlands && Norway && Poland && Spain && Sweden && Switzerland
NCT00391053	Industry	2006	United.States
NCT00391066	Industry	2006	Argentina && Australia && Austria && Belgium && Brazil && Canada && Czech.Republic && France && Germany && Greece && India && Israel && Italy && Lithuania && New.Zealand && Poland && Portugal && Romania && Russian.Federation && Slovakia && Spain && United.Kingdom && United.States
NCT00391079	Industry	2006	Canada
NCT00391092	Industry	2006	Argentina && Australia && Austria && Belgium && Bosnia.and.Herzegovina && Brazil && Canada && Czech.Republic && France && Italy && Mexico && Romania && Russian.Federation && Spain && Turkey && United.Kingdom && Uruguay
NCT00391118	Industry	2006	Belgium && Germany && Poland && Russian.Federation && Spain
NCT00391131	Industry	2007	Australia && New.Zealand
NCT00391196	Industry	2006	Argentina && Australia && Brazil && Canada && Czech.Republic && Germany && Mexico && Slovakia && Sweden && United.Kingdom && United.States
NCT00391209	Industry	2006	Argentina && Austria && Belgium && France && India && Mexico && Puerto.Rico && Spain && United.States
NCT00391274	Industry	2006	China
NCT00391287	Industry	2006	Australia && Belgium && Denmark && Finland && Germany && Greece && Ireland && Netherlands && Norway && Poland && Portugal && Spain && Sweden && Switzerland && United.Kingdom
NCT00391339	Industry	2006	Switzerland
NCT00391391	Industry	2006	United.States
NCT00391443	Industry	2006	Australia && Austria && Belgium && Canada && Croatia && Czech.Republic && France && Germany && Ireland && Israel && Italy && Japan && Korea..Republic.of && Netherlands && Serbia && Spain && Switzerland && United.Kingdom && United.States
NCT00391521	Industry	2006	United.States
NCT00391534	Industry	2006	Germany
NCT00391547	Industry	2006	United.States
NCT00391612	Industry	2006	Australia && Austria && Brazil && Canada && Germany && Ireland && Netherlands && Spain && United.Kingdom && United.States
NCT00391690	Industry	2006	Germany
NCT00391729	Industry	2006	United.States
NCT00391807	Industry	2006	United.States
NCT00391820	Industry	2006	United.States
NCT00391846	Industry	2006	Sweden
NCT00391872	Industry	2006	Argentina && Australia && Austria && Belgium && Brazil && Bulgaria && Canada && China && Czech.Republic && Denmark && Finland && France && Georgia && Germany && Greece && Hong.Kong && Hungary && India && Indonesia && Israel && Italy && Korea..Republic.of && Malaysia && Mexico && Netherlands && Norway && Philippines && Poland && Portugal && Puerto.Rico && Romania && Russian.Federation && Singapore…
NCT00391898	Industry	2006	Spain
NCT00391950	Industry	2006	United.Kingdom
NCT00392067	Industry	2006	Canada && Denmark && Finland && United.Kingdom
NCT00392080	Industry	2006	United.States
NCT00392106	Industry	2006	Czech.Republic && United.States
NCT00392119	Industry	2006	France
NCT00392197	Industry	2006	Japan
NCT00392223	Industry	2007	Italy
NCT00392262	Industry	2006	Germany && Switzerland
NCT00392366	Industry	2006	France
NCT00392509	Industry	2006	United.States
NCT00392574	Industry	2006	United.States
NCT00392587	Industry	2006	Germany
NCT00392743	Industry	2006	Spain
NCT00392925	Industry	2006	United.States
NCT00393120	Industry	2006	United.States
NCT00393146	Industry	2006	Romania && Russian.Federation && Spain
NCT00393198	Industry	2006	Finland && France && Ireland && Sweden
NCT00393328	Industry	2006	United.States
NCT00393380	Industry	2006	United.States
NCT00393458	Industry	2006	Argentina && Chile && Colombia && Czech.Republic && Denmark && Ecuador && Egypt && Estonia && France && Germany && Hungary && Israel && Italy && Korea..Republic.of && Latvia && Lithuania && Netherlands && Peru && Romania && Russian.Federation && Slovakia && Spain && Switzerland && Turkey && United.Kingdom
NCT00393484	Industry	2007	Korea..Republic.of
NCT00393549	Industry	2006	United.States
NCT00393705	Industry	2006	Croatia && Poland && Romania && South.Africa && Turkey
NCT00393718	Industry	2006	Japan
NCT00393744	Industry	2006	France
NCT00393835	Industry	2006	Japan
NCT00393887	Industry	2007	United.States
NCT00393939	Industry	2007	Argentina && Australia && Austria && Belgium && Canada && Colombia && Czech.Republic && Finland && France && Germany && Hungary && Ireland && Italy && Korea..Republic.of && Netherlands && Panama && Poland && Portugal && Romania && Russian.Federation && Slovakia && Spain && Sweden && Turkey && Ukraine && United.Kingdom && United.States
NCT00393952	Industry	2006	Puerto.Rico && United.States
NCT00393991	Industry	2006	Canada && United.States
NCT00394030	Industry	2006	United.States
NCT00394056	Industry	2006	United.Kingdom
NCT00394082	Industry	2006	United.States
NCT00394121	Industry	2006	Germany && Hungary && Poland && Romania && United.Kingdom
NCT00394173	Industry	2006	Canada && United.States
NCT00394186	Industry	2006	Australia && France && Germany
NCT00394199	Industry	2006	Canada && United.States
NCT00394212	Industry	2006	United.States
NCT00394251	Industry	2006	United.States
NCT00394277	Industry	2007	Belgium && Brazil && Canada && Denmark && France && Germany && Hungary && Netherlands && Poland && Puerto.Rico && Romania && Russian.Federation && Sweden && United.Kingdom && United.States
NCT00394472	Industry	2006	Australia && Belgium && France && Germany && Hungary && Netherlands && Norway && Romania
NCT00394485	Industry	2006	Philippines
NCT00394563	Industry	2006	United.States
NCT00394628	Industry	2006	United.States
NCT00394654	Industry	2006	Canada
NCT00394667	Industry	2006	Denmark
NCT00394693	Industry	2006	Croatia && France && Poland && Serbia && Switzerland && United.States
NCT00394771	Industry	2006	United.States
NCT00394810	Industry	2006	United.States
NCT00394901	Industry	2006	Japan
NCT00394927	Industry	2007	Austria && Czech.Republic && Germany && Italy && Poland && Romania && Spain
NCT00394953	Industry	2007	Australia && Austria && Belgium && Canada && Denmark && Finland && France && Germany && Italy && Netherlands && Portugal && Spain && Switzerland && United.Kingdom
NCT00395018	Industry	2007	Argentina && Australia && Brazil && France && Italy && Korea..Republic.of && Spain && Taiwan && United.States
NCT00395057	Industry	2007	Australia && Philippines && United.States
NCT00395070	Industry	2006	Belgium && Brazil && Canada && France && Germany && Israel && Italy && Netherlands && Poland && Russian.Federation && Spain && Switzerland && Turkey && United.States
NCT00395135	Industry	2006	United.States
NCT00395174	Industry	2006	United.States
NCT00395317	Industry	2006	Australia && Austria && Canada && Finland && France && Germany && Italy && Netherlands && New.Zealand && Norway && Poland && Russian.Federation && Spain && United.Kingdom
NCT00395395	Industry	2006	Denmark
NCT00395421	Industry	2006	United.States
NCT00395434	Industry	2006	United.Kingdom
NCT00395447	Industry	2007	United.States
NCT00395460	Industry	2006	China
NCT00395486	Industry	2006	Korea..Republic.of
NCT00395512	Industry	2006	Argentina && Australia && Brazil && Bulgaria && Chile && Croatia && Estonia && Guatemala && Hungary && India && Israel && Latvia && Lithuania && Mexico && New.Zealand && Poland && Romania && Russian.Federation && Serbia && Slovakia && South.Africa && Ukraine && United.States
NCT00395577	Industry	2006	Bulgaria && Croatia && Poland && Russian.Federation && Serbia && Slovenia
NCT00395629	Industry	2006	Australia && Canada && France && Germany && Italy && United.States
NCT00395642	Industry	2006	United.States
NCT00395733	Industry	2006	China
NCT00395746	Industry	2006	Japan
NCT00395785	Industry	2006	Germany && United.States
NCT00395863	Industry	2006	United.States
NCT00396006	Industry	2006	Australia && New.Zealand
NCT00396071	Industry	2006	Germany && Switzerland
NCT00396097	Industry	2006	United.States
NCT00396136	Industry	2006	United.States
NCT00396149	Industry	2006	Denmark
NCT00396188	Industry	2007	United.States
NCT00396214	Industry	2007	Argentina && Canada && Chile && Czech.Republic && Estonia && Finland && Germany && Hungary && Latvia && Lithuania && Peru && Slovakia && South.Africa && United.States
NCT00396227	Industry	2006	United.States
NCT00396357	Industry	2006	Germany && United.States
NCT00396409	Industry	2006	Germany
NCT00396448	Industry	2007	Argentina && Australia && Chile && France && Germany && Korea..Republic.of && Mexico && Spain && Sweden && United.Kingdom && United.States
NCT00396461	Industry	2006	Spain
NCT00396565	Industry	2006	Japan
NCT00396591	Industry	2006	Italy && Sweden && United.States
NCT00396604	Industry	2006	Belgium
NCT00396630	Industry	2007	Dominican.Republic
NCT00396708	Industry	2006	United.States
NCT00396825	Industry	2007	United.States
NCT00396864	Industry	2006	United.States
NCT00396877	Industry	2006	Argentina && Belgium && Brazil && Canada && China && Denmark && Egypt && Finland && France && Germany && Hong.Kong && Hungary && India && Israel && Italy && Korea..Republic.of && Malaysia && Mexico && Netherlands && Norway && Poland && Portugal && Russian.Federation && Singapore && South.Africa && Spain && Sweden && Taiwan && Thailand && United.Kingdom && United.States
NCT00396955	Industry	2006	Argentina && Brazil && Canada && Hong.Kong && Hungary && Mexico && Netherlands && Poland && Spain && United.States
NCT00396981	Industry	2007	Australia && Canada && China && France && Germany && Mexico && Norway && Spain && Turkey && United.Kingdom && United.States
NCT00397046	Industry	2006	Japan
NCT00397098	Industry	2006	Australia && Chile && France && Germany && Hungary && Italy && Mexico && Russian.Federation && Spain
NCT00397189	Industry	2006	United.Kingdom
NCT00397215	Industry	2006	Belgium && Italy
NCT00397293	Industry	2006	Russian.Federation && Ukraine && United.States
NCT00397345	Industry	2006	France && Germany && Israel && Poland && Romania && Russian.Federation && Spain && Ukraine && United.Kingdom && United.States
NCT00397358	Industry	2006	United.States
NCT00397527	Industry	2006	Brazil
NCT00397683	Industry	2006	Chile && Colombia && Mexico && Poland && United.States
NCT00397722	Industry	2006	Canada && Finland && Germany && Norway && South.Africa && Sweden && United.States
NCT00397839	Industry	2007	United.States
NCT00397891	Industry	2006	Japan
NCT00397943	Industry	2006	Belgium
NCT00398086	Industry	2006	United.States
NCT00398125	Industry	2006	United.States
NCT00398203	Industry	2008	United.Kingdom
NCT00398216	Industry	2006	Canada && Denmark && Hungary && Latvia && Russian.Federation && Ukraine && United.States
NCT00398307	Industry	2006	United.States
NCT00398424	Industry	2006	United.States
NCT00398476	Industry	2006	United.States
NCT00398502	Industry	2006	United.States
NCT00398528	Industry	2006	United.States
NCT00398567	Industry	2007	China && France && Switzerland && United.States
NCT00398580	Industry	2006	United.States
NCT00398619	Industry	2006	United.States
NCT00398645	Industry	2006	Australia && Bulgaria && Canada && Chile && Croatia && Germany && Israel && Mexico && New.Zealand && Peru && Philippines && Russian.Federation && South.Africa && Thailand && Ukraine && United.States
NCT00398710	Industry	2006	United.States
NCT00398827	Industry	2006	United.States
NCT00398840	Industry	2006	United.States
NCT00399035	Industry	2006	Argentina && Australia && Brazil && Bulgaria && China && Czech.Republic && Germany && Hungary && India && Korea..Republic.of && Philippines && Poland && Switzerland && Taiwan && United.Kingdom
NCT00399061	Industry	2006	United.States
NCT00399113	Industry	2007	Israel
NCT00399178	Industry	2006	Sweden
NCT00399217	Industry	2006	United.Kingdom
NCT00399269	Industry	2006	India
NCT00399308	Industry	2007	United.States
NCT00399386	Industry	2006	United.Kingdom
NCT00399412	Industry	2006	United.Kingdom
NCT00399438	Industry	2006	United.States
NCT00399464	Industry	2006	Japan
NCT00399490	Industry	2006	United.States
NCT00399516	Industry	2006	United.States
NCT00399568	Industry	2006	United.States
NCT00399659	Industry	2006	United.States
NCT00399685	Industry	2006	United.States
NCT00399711	Industry	2006	Puerto.Rico && United.States
NCT00399841	Industry	2006	United.States
NCT00399906	Industry	2007	Australia && Canada && Mexico
NCT00399919	Industry	2006	United.States
NCT00399945	Industry	2006	United.Kingdom
NCT00400023	Industry	2006	United.States
NCT00400153	Industry	2006	Argentina && France && Greece && Korea..Republic.of && New.Zealand && Poland && Russian.Federation && South.Africa && Taiwan && Turkey && Ukraine && United.Kingdom && United.States
NCT00400309	Industry	2006	France
NCT00400335	Industry	2006	United.States
NCT00400348	Industry	2006	United.States
NCT00400361	Industry	2006	United.States
NCT00400400	Industry	2006	United.States
NCT00400439	Industry	2007	United.States
NCT00400608	Industry	2006	United.States
NCT00400634	Industry	2006	United.States
NCT00400647	Industry	2006	Switzerland
[truncated: 117,680 more rows]
